# Supplementary material for: The Identification and Characteristics of miRNAs Related to Cashmere Fiber Traits in Skin Tissue of Cashmere Goats
Source: Genes (Basel). 2023 Feb 12;14(2):473. doi: 10.3390/genes14020473 (PMC9957446; doi:10.3390/genes14020473)
Supplement: Supplementary file 1 [file genes-14-00473-s001.zip]

Archive with 5 entries (5 files):
- Copy of Table S3.The up and down regulated miRNAs identified from skin tissue samples of Liaoning cashmere (LC) goats when comparing to Ziwuling black (ZB) goats..xlsx
- Figure S1. Nucleotide length distribution of small RNA fragments in skin tissue samples of Liaoning cashmere (LC) goats and Ziwuling black (ZB) goats.pdf
- Supplementary File S1. PCR primers used for RT-qPCR.pdf
- Supplementary File S2.The  miRNAs identified from skin tissue samples of Liaoning cashmere (LC) goats and Ziwuling black (ZB) goats.xlsx
- Supplementary File S4.The GO and KEGG pathways significantly enriched by the target genes of differentially expressed genes.xlsx
