# Supplementary material for: The Identification and Characteristics of miRNAs Related to Cashmere Fiber Traits in Skin Tissue of Cashmere Goats
Source: Genes (Basel). 2023 Feb 12;14(2):473. doi: 10.3390/genes14020473 (PMC9957446; doi:10.3390/genes14020473)
Supplement: Supplementary file 1 [file genes-14-00473-s001.zip › Copy of Table S3.The up and down regulated miRNAs identified from skin tissue samples of Liaoning cashmere (LC) goats when comparing to Ziwuling black (ZB) goats..xlsx]

## Sheet: Up-regulated miRNAs
Supplementary File 2. The up-regulated miRNAs identified from skin tissue samples of Liaoning cashmere (LC) goats when comapring to Ziwuling black (ZB) goats
Name	TPM-Liaoning cashmere goats	TPM-Ziwuling balck goats	log2(fold change)	P-value	Length	Sequence	Type
miR-2137	5.83492	1.26448	-2.20616	4.95294e-09	21	GCCGGCGGGAGCCCCGGGGAC	known species-conserved miRNAs
miR-1260	493.816	198.376	-1.31573	1.40849e-07	18	ATCCCACCGCTGCCACCA	known species-conserved miRNAs
miR-9277	57.0187	14.5219	-1.9732	5.58199e-07	18	ATCCTGCCGACTACGCCA	known species-conserved miRNAs
miR-6596-5p	19.282	2.01832	-3.25603	1.28159e-06	19	CCGGGCCCGGGTCTTCCCG	known species-conserved miRNAs
miR-2478	1221.96	503.079	-1.28034	1.28727e-06	18	ATCCCACTTCTGACACCA	known species-conserved miRNAs
miR-7977	631.837	163.154	-1.95332	2.17581e-06	18	TTCCCGGCCAATGCACCA	known species-conserved miRNAs
novel-m0075-5p	0.750217	0.0555167	-3.75631	2.46471e-06	18	ATCCCGGACGAGCCCCAA	novel miRNA
miR-7550	24.1219	5.65258	-2.09336	2.67477e-06	18	ATCCGGCTCGAAGGACCA	known species-conserved miRNAs
miR-10400-5p	19.8093	1.95163	-3.34343	3.06645e-06	19	CGGCGGCGGCGACTCTGGA	known species-conserved miRNAs
miR-2887	10.7545	1.0386	-3.37223	7.96655e-06	20	TCGGGACCGGGGTCCGGTGC	known species-conserved miRNAs
miR-6412	55.8805	9.53168	-2.55154	8.08146e-06	18	AACCATCCTCTGCTACCA	known species-conserved miRNAs
miR-10926	21.4644	4.01	-2.42027	9.428e-06	18	ATCCCAGCGGTGCCTCCA	known species-conserved miRNAs
miR-2779	88.3135	20.8766	-2.08075	1.56842e-05	18	TTCCGGCTCGAAGGACCA	known species-conserved miRNAs
miR-1386	139.376	34.2413	-2.02518	1.79734e-05	18	CTCCTGGCTGGCTCGCCA	known species-conserved miRNAs
miR-4508	22.1022	3.4176	-2.69313	2.17879e-05	20	AGCGGGGCTGGGCGCGCGCC	known species-conserved miRNAs
miR-9993-3p	129.698	37.221	-1.80096	2.3868e-05	18	ATCTCGGTGGGACCTCCA	known species-conserved miRNAs
miR-10955	102.424	27.4055	-1.90202	2.41448e-05	18	TCCCCGTACGGGCCACCA	known species-conserved miRNAs
miR-3968	406.931	155.043	-1.39212	2.71852e-05	18	ATCCCACTCCTGACACCA	known species-conserved miRNAs
miR-11202-5p	50.878	11.6798	-2.12303	2.90649e-05	18	TTCCGGCTCGAAGGACCA	known species-conserved miRNAs
miR-7704	1.2283	0.0634667	-4.27452	3.86424e-05	18	CGGGGTCCGCGGCGATGT	known species-conserved miRNAs
miR-7550-5p	55.707	13.0516	-2.09364	3.89475e-05	18	TTCCGGCTCGAAGGACCA	known species-conserved miRNAs
miR-423-3p	973.76	407.959	-1.25514	4.35311e-05	23	AGCTCGGTCTGAGGCCCCTCAGT	known caprine miRNA
miR-331-3p	130.639	59.6055	-1.13206	5.4257e-05	21	CCCCTGGGCCTATCCTAGAAC	known caprine miRNA
miR-296-3p	82.9646	33.4364	-1.31108	5.67403e-05	22	AGGGTTGGGCGGAGGCTTTCCT	known caprine miRNA
miR-21-3p	91.408	35.8492	-1.35038	8.08575e-05	21	CAACAGCAGTCGATGGGCTGT	known caprine miRNA
miR-411a-3p	66.6266	24.4137	-1.44841	8.97447e-05	21	TATGTAACACGGTCCACTAAC	known caprine miRNA
miR-6236	10.4971	1.66852	-2.65336	0.000130501	18	CCGTCGCCGGCAGTCGGA	known species-conserved miRNAs
miR-10182-3p	0.92035	0.113267	-3.02246	0.000148316	22	GCGGCCCGCGGGCTCGGATGCT	known species-conserved miRNAs
miR-4492	10.3718	1.92265	-2.4315	0.000160736	18	CGGGGCTGGGCGCGCGCC	known species-conserved miRNAs
miR-769	128.767	56.9445	-1.17713	0.000162522	22	TGAGACCTCCGGGTTCTGAGCT	known species-conserved miRNAs
miR-665-5p	3.5924	1.07568	-1.73969	0.000169159	20	AGGGGTCTTGGCCTCTGCCC	known species-conserved miRNAs
miR-665-3p	11.0359	3.45122	-1.67703	0.000181044	22	ACCAGTAGGCCGAGGCCCCTCT	known species-conserved miRNAs
miR-665	5.5178	1.64348	-1.74734	0.000201245	20	ACCAGTAGGCCGAGGCCCCT	known caprine miRNA
miR-296-5p	4.24232	1.31242	-1.69263	0.000205373	21	GAGGGCCCCCCCCAATCCTGT	known species-conserved miRNAs
miR-615-3p	48.5403	15.9645	-1.60432	0.000219768	21	TCCGAGCCTGGGTCTCCCTCT	known species-conserved miRNAs
miR-2387-5p	13.4737	5.23868	-1.36287	0.000235528	22	TGGAAGGCCTGGCTTTGCAGCG	known species-conserved miRNAs
miR-11985	3.80643	0.34105	-3.48038	0.000297534	18	CCACCGCTCTCCGCCCCC	known species-conserved miRNAs
miR-485-3p	5.06158	1.36077	-1.89517	0.000353301	23	AGTCATACACGGCTCTCCTCTCT	known caprine miRNA
miR-1247-5p	54.6933	23.094	-1.24385	0.000456552	22	ACCCGTCCCGTGCGTCCCCGGA	known species-conserved miRNAs
miR-2904	19.9294	3.97068	-2.32744	0.000584848	20	GCGGGAGCCTCGGTCGGCCT	known species-conserved miRNAs
miR-5126	1.1618	0.0786833	-3.88416	0.00059102	18	CGCGCGCGGGGCCCGGGG	known species-conserved miRNAs
miR-3195	2.25632	0.332867	-2.76095	0.000709457	18	CGCGCCGGGCCCGGGTCT	known species-conserved miRNAs
miR-6238	25.6444	6.51643	-1.97649	0.000724299	18	AGTCAGCGGAGGAAAAGA	known species-conserved miRNAs
miR-9995-3p	149.124	49.3486	-1.59544	0.000780181	18	ATCTCGGTGGAACCTCCA	known species-conserved miRNAs
miR-1296	29.9006	11.3856	-1.39297	0.000878273	22	TTAGGGCCCTGGCTCCATCTCC	known caprine miRNA
miR-450-5p	137.602	65.1074	-1.0796	0.000997216	20	TTTTGCGATGTGTTCCTAAT	known caprine miRNA
miR-409-3p	104.052	42.8988	-1.27829	0.00101929	21	GAATGTTGCTCGGTGAACCCC	known caprine miRNA
miR-490	22.6533	10.4548	-1.11556	0.00102171	23	CAACCTGGAGGACTCCATGCTGT	known caprine miRNA
miR-6937-5p	12.5648	2.64285	-2.24922	0.00118712	19	CTCTAAGGGCTGGGTCGGT	known species-conserved miRNAs
lin-4	1.21885	0.3671	-1.73128	0.00126991	21	TCCCTGAGACCTAACTTGTGA	known species-conserved miRNAs
miR-4286	29.8393	13.6322	-1.13019	0.00149607	18	ACCCCACTCCTGGTACCA	known species-conserved miRNAs
miR-1292-3p	0.7733	0.0620167	-3.6403	0.00170769	18	CTCCCGCCCCGCCTCCCG	known species-conserved miRNAs
miR-709	1.21347	0.110567	-3.45615	0.0019741	18	AGGCTGAGGCTGGAGGAT	known species-conserved miRNAs
miR-6519	7.53533	3.08588	-1.28799	0.00205663	21	TAGCAGCGGGAACAGTAAAAA	known species-conserved miRNAs
miR-6240	16.457	5.14602	-1.67718	0.00207915	20	AAAGCATCGCGAAGGCCCGC	known species-conserved miRNAs
miR-493-3p	15.5449	6.38928	-1.28272	0.00218438	22	TGAAGGTCTACTGTGTGCCAGG	known caprine miRNA
miR-885-5p	38.8516	17.7338	-1.13147	0.00242598	22	TCCATTACACTACCCTGCCTCT	known species-conserved miRNAs
novel-m0002-5p	132.365	61.8055	-1.09872	0.00261279	24	GAGGGTTTGGGTTTGGTCGTGGGA	novel miRNA
miR-424-5p	78.6168	38.8823	-1.01573	0.00288972	21	CAGCAGCAATTCATGTTTTGA	known caprine miRNA
miR-1285	7.83692	2.5771	-1.60454	0.00313529	19	CCTGGGCAACATAGCGAGA	known species-conserved miRNAs
novel-m0184-3p	0.210517	0.01	-4.39586	0.00324102	22	CGGCCCACTCCTCTGCCTGCAG	novel miRNA
miR-9226-5p	6.61475	2.91277	-1.1833	0.00326713	18	GTCCCTGTTCGGGCGCCA	known species-conserved miRNAs
novel-m0001-3p	145.744	59.4714	-1.29317	0.0033172	18	TCCCGGGTTTCGGCACCA	novel miRNA
miR-424-3p	1.76427	0.646183	-1.44905	0.00368727	23	CAAAACGTGAGGCGCTGCTATAA	known species-conserved miRNAs
miR-6131	12.093	4.2732	-1.50078	0.00379942	20	GGCTGGTCCGATGGTAGTGG	known species-conserved miRNAs
miR-330-3p	1.99377	0.822867	-1.27677	0.00415597	24	CAAAGCACACGGCCTGCAGAGAGT	known species-conserved miRNAs
miR-5100	8.19093	2.80343	-1.54683	0.00422123	22	TCGAATCCCAGCGGTGCCTCCA	known species-conserved miRNAs
miR-136-3p	160.617	79.1443	-1.02107	0.00436341	21	ATCATCGTCTCAAATGAGTCT	known caprine miRNA
miR-503-5p	19.8426	9.0218	-1.13712	0.00466872	23	TAGCAGCGGGAACAGTACTGCAG	known species-conserved miRNAs
miR-370-3p	22.9095	10.5057	-1.12478	0.00506518	22	GCCTGCTGGGGTGGAACCTGGT	known species-conserved miRNAs
miR-11980	7.79327	2.13762	-1.86623	0.00567617	18	AACGGGCTTGGCGGAATC	known species-conserved miRNAs
miR-3162-3p	1.13538	0.175167	-2.69638	0.0058599	18	CTCCCGACCCCTCCACCC	known species-conserved miRNAs
miR-495-3p	8.69692	3.86967	-1.16829	0.00611634	22	AAACAAACATGGTGCACTTCTT	known caprine miRNA
miR-1306-5p	13.4872	6.29812	-1.0986	0.00650713	21	CCACCTCCCCTGCAAACGTCC	known caprine miRNA
miR-329-3p	4.81188	2.04455	-1.23482	0.00657714	22	AACACACCTGGTTAACCTCTCC	known species-conserved miRNAs
miR-505-5p	3.2111	1.02565	-1.64653	0.00663506	23	GGGAGCCAGGAAGTATTGATGTT	known species-conserved miRNAs
miR-7975	0.7176	0.135683	-2.40294	0.00816263	18	ATCCTAGTCACGGCACCA	known species-conserved miRNAs
miR-328-3p	7.70358	3.76537	-1.03274	0.00819978	24	CTGGCCCTCTCTGCCCTTCCGTTT	known species-conserved miRNAs
miR-154b-5p	11.5078	4.86797	-1.24122	0.00830268	22	AGAGGTCTTCCATGGTGCATTC	known caprine miRNA
miR-503-3p	1.69942	0.583	-1.54347	0.0087987	23	GGAGTATTGTTTCTGCTGCCCGG	known species-conserved miRNAs
miR-3615	1.98565	0.2613	-2.92583	0.00962352	19	CGCCCCTCGCGGCCCGCGG	known species-conserved miRNAs
miR-6529-3p	1.50162	0.572683	-1.39071	0.0100704	22	CCTGTGCCTTTTACCTCTTTAA	known species-conserved miRNAs
miR-1434-3p	6.9752	2.88765	-1.27234	0.0119108	22	TGAAGAAATCTAAGGTCTGAGG	known species-conserved miRNAs
miR-1249	11.4209	5.23775	-1.12466	0.0122635	22	ACGCCCTTCCCCCCCTTCTTCA	known caprine miRNA
miR-487a-3p	4.23633	1.6147	-1.39155	0.0141409	22	AATCATACAGGGACATCCAGTT	known caprine miRNA
miR-1343-3p	2.9323	1.03863	-1.49735	0.0148169	24	CTCCTGGGGCCCGCACTCTCGCAT	known species-conserved miRNAs
miR-1343	49.9445	23.8122	-1.06863	0.0160368	22	CTCCTGGGGCCCGCACTCTCGC	known caprine miRNA
miR-542-5p	5.27557	2.54342	-1.05256	0.0164068	23	TCGGGGATCATCATGTCACGAGA	known caprine miRNA
miR-5606-5p	1.76607	0.4209	-2.06899	0.0166132	18	GTGAAGAGACATGAGAGG	known species-conserved miRNAs
novel-m0058-3p	0.80305	0.296567	-1.43713	0.0175056	21	CGCCCAGCTCGGCTCGGGACT	novel miRNA
miR-877-5p	5.13347	2.36293	-1.11935	0.0184077	21	GTAGAGGAGATGGCGCAGGGG	known caprine miRNA
miR-127-5p	12.6861	6.1135	-1.05317	0.0191518	22	GAAGCTCAGAGGGCTCTGATTC	known caprine miRNA
novel-m0028-5p	2.02975	0.767733	-1.40262	0.0202779	22	TGTGGACACATGGATGCACATG	novel miRNA
miR-15-3p	0.80515	0.320283	-1.32991	0.0229875	23	CGAATCATTATTTGCTGCTCTAA	known species-conserved miRNAs
let-7c-3p	3.40508	1.64748	-1.04743	0.0255851	22	CTGTACAACCTTCTAGCTTTCC	known caprine miRNA
miR-2318	3.02582	1.35778	-1.15607	0.0256117	23	CGTGTATGATGAATTATCTGACC	known caprine miRNA
miR-1307-3p	1.63713	0.79645	-1.03952	0.0257349	25	ACTCGGCGTGGCGTCGGTCGTGGTT	known species-conserved miRNAs
miR-758-3p	0.24945	0.01	-4.64068	0.0314191	22	TTTGGGACCTGGTCCACTAACT	known species-conserved miRNAs
novel-m0091-5p	0.689233	0.188417	-1.87107	0.0319222	23	TTTGACAAGCTGAGTTGGACACT	novel miRNA
miR-93-3p	0.220933	0.03215	-2.78072	0.032127	22	ACTGCTGAGCCAGCACTTCTCT	known species-conserved miRNAs
miR-263	0.417183	0.07385	-2.49801	0.0336661	23	AATGGCACTGAAAGAATTCACGG	known species-conserved miRNAs
miR-12034	0.401483	0.0798167	-2.33058	0.0340922	19	GCCCCCGGGGAGCCCGGCG	known species-conserved miRNAs
miR-1434-5p	0.756533	0.278833	-1.44	0.0341539	20	GTACATGATGACTGAAATTT	known species-conserved miRNAs
miR-296-3p	1.94485	0.8649	-1.16905	0.0342014	24	AGGGTTGGGCGGAGGCTTTCCTTT	known species-conserved miRNAs
miR-7477-5p	0.6004	0.13485	-2.15457	0.037202	18	GCGCGAAGCGGGGCTGGG	known species-conserved miRNAs
miR-122	2.52907	0.817467	-1.62937	0.0377554	22	TGGAGTGTGACAATGGTGTTTG	known caprine miRNA
miR-5627-3p	0.1832	0.01	-4.19535	0.0377732	18	CTCCCCGGCGCCGCTCGT	known species-conserved miRNAs
miR-544	0.175983	0.0314333	-2.48507	0.0382264	22	TTCTGCATTTTTAGCAAGTTCT	known species-conserved miRNAs
miR-3976	0.772883	0.13975	-2.4674	0.0406894	18	GATATAGACAGCAGGACG	known species-conserved miRNAs
miR-877-3p	0.395467	0.10005	-1.98283	0.0420446	22	TCCTCTTCTCCCTCCTCCCAGG	known caprine miRNA
miR-971-5p	0.4673	0.0718667	-2.70095	0.0427569	18	CTCTAAGTCAGAATCCCG	known species-conserved miRNAs
miR-677-3p	0.397383	0.109667	-1.85741	0.0490532	24	TGAAGCCAGATGCCGTTTCTGAGA	known species-conserved miRNAs

## Sheet: Down-regulated miRNAs
Supplementary File 2. The down-regulated miRNAs identified from skin tissue samples of Liaoning cashmere (LC) goats when comparing to Ziwuling black (ZB) goats
Name	TPM-Liaoning cashmere goats	TPM-Ziwuling balck goats	log2(fold change)	P-value	Length	Sequence	Type
miR-486-5p	514.973	1300.28	1.33626	2.10741e-08	22	TCCTGTACTGAGCTGCCCCGAG	known species-conserved miRNAs
miR-124-3p	1.57118	4.17518	1.40999	4.22359e-08	22	TCAAGGTCCGCTGTGAACACGG	known species-conserved miRNAs
miR-451-5p	238.658	791.402	1.72947	1.16819e-07	19	AAACCGTTACCATTACTGA	known caprine miRNA
miR-486	2.24112	5.53407	1.30412	7.64927e-07	25	TCCTGTACTGAGCTGCCCCGAGTTT	known species-conserved miRNAs
miR-144-3p	99.7546	251.955	1.33671	1.68396e-06	19	TACAGTATAGATGATGTAC	known caprine miRNA
miR-451-5p	288.961	622.336	1.10682	4.51484e-05	23	AAACCGTTACCATTACTGAGTTT	known species-conserved miRNAs
miR-144-3p	169.728	352.067	1.05263	6.11067e-05	22	TACAGTATAGATGATGTACTCT	known species-conserved miRNAs
miR-741-3p	0.01	1.35345	7.0805	6.34781e-05	23	TGAGAGATGCCATTCTATGTAGA	known species-conserved miRNAs
miR-144-5p	2.08963	4.82143	1.20621	0.000189694	23	GGATATCATCATATACTGTAAGT	known species-conserved miRNAs
miR-1911-5p	0.121767	0.50645	2.0563	0.000272803	23	TGAGTACCGCCATGTCTGTTGGG	known species-conserved miRNAs
miR-7144-5p	0.0431333	0.27075	2.65009	0.000754513	22	ACTTTCCCGGGACTTGGAGCGC	known species-conserved miRNAs
miR-993-5p	0.0621333	0.285767	2.2014	0.00123377	20	TACCCTGTAGATCCGATCTT	known species-conserved miRNAs
miR-129-5p	0.836033	1.97018	1.2367	0.00144597	21	CTTTTTGCGGTCTGGGCTTGC	known caprine miRNA
miR-451	0.882833	1.90583	1.11021	0.0019038	22	CAAACCGTTACCATTACTGAGT	known species-conserved miRNAs
miR-871-3p	0.01	0.356	5.15381	0.00360424	23	TGACTGGCACCATTCTGGATAAT	known species-conserved miRNAs
miR-470-5p	0.0247833	0.380233	3.93944	0.00874932	23	TTCTTGGACTGGCACTGGTGAGT	known species-conserved miRNAs
miR-880-3p	0.01	0.268933	4.74918	0.00935046	22	TACTCCATCCTCTCTGAGTAGA	known species-conserved miRNAs
miR-465-5p	0.01	0.2298	4.52231	0.00941798	23	TATTTAGAATGGCACTGATGTGA	known species-conserved miRNAs
miR-743-3p	0.01	0.243383	4.60516	0.00989356	22	GAAAGACATCATGCTGAATAGA	known species-conserved miRNAs
miR-873-3p	0.117717	0.370633	1.65467	0.0153965	22	GAGGCTGATGAGTTCCCGGGAA	known caprine miRNA
novel-m0147-3p	0.0443667	0.185283	2.06219	0.016159	20	AGGCACCTAGGCTGGAGACC	novel miRNA
miR-995	0.01	0.22745	4.50748	0.0169528	21	TAGCACCACAGGATTCAGCAT	known species-conserved miRNAs
miR-140-5p	0.191017	0.398167	1.05967	0.021339	23	CAGTGGTTTTACCCTATGGTAAA	known species-conserved miRNAs
miR-434-3p	0.02225	0.239917	3.43066	0.0215972	22	TTTGAACCATCACTCGACTCCT	known species-conserved miRNAs
miR-664	0.01	0.0926167	3.21127	0.026156	23	CAGGCTGGGGTGTGTGTGGATGT	known species-conserved miRNAs
miR-1298-5p	0.641833	1.63138	1.34583	0.0293533	22	TTCATTCGGCTGTCCAGATGTA	known species-conserved miRNAs
miR-500-5p	0.17175	0.3487	1.02168	0.0348921	25	TAATCCTTGCTACCTGGGTGAGAGA	known species-conserved miRNAs
novel-m0152-3p	0.0458833	0.167833	1.87099	0.0369728	22	GAAAACCTGAACAAACTTTTGG	novel miRNA
novel-m0151-3p	0.0458833	0.167833	1.87099	0.0370153	22	GAAAACCTGAACAAACTTTTGG	novel miRNA
miR-451-3p	0.0370333	0.130833	1.82083	0.0408839	21	TTTAGTAATGGTAACGGTTCT	known caprine miRNA
miR-192-3p	0.0564	0.1615	1.51777	0.0434833	23	CTGCCAATTCCATAGGTCACAGG	known caprine miRNA
miR-82-3p	0.0247833	0.103533	2.06265	0.0476083	18	TGAGATCATCGTGAAAGC	known species-conserved miRNAs
