# Supplementary material for: The Identification and Characteristics of miRNAs Related to Cashmere Fiber Traits in Skin Tissue of Cashmere Goats
Source: Genes (Basel). 2023 Feb 12;14(2):473. doi: 10.3390/genes14020473 (PMC9957446; doi:10.3390/genes14020473)
Supplement: Supplementary file 1 [file genes-14-00473-s001.zip › Supplementary File S2.The miRNAs identified from skin tissue samples of Liaoning cashmere (LC) goats and Ziwuling black (ZB) goats.xlsx]

## Sheet: known caprine miRNAs
Supplementary File 3. The known caprine miRNAs identified from skin tissue samples of Liaoning cashmere (LC) goats and Ziwuling black (ZB) goats
Name	TPM-Liaoning cashmere goats	TPM-Ziwuling black goats	Length	Seqence
miR-26a-5p	112864	136978	22	TTCAAGTAATCCAGGATAGGCT
miR-27b-3p	100446	106071	21	TTCACAGTGGCTAAGTTCTGC
miR-199a-5p	62866.1	52204.8	23	CCCAGTGTTCAGACTACCTGTTC
miR-143-3p	49714.9	61548.2	22	TGAGATGAAGCACTGTAGCTCG
miR-99a-5p	46391.8	52219.5	21	AACCCGTAGATCCGATCTTGT
miR-125b-5p	32067.9	20535.6	20	TCCCTGAGACCCTAACTTGT
let-7a-5p	26241.2	27468.4	22	TGAGGTAGTAGGTTGTATAGTT
miR-10b-5p	21679.6	38876.9	22	TACCCTGTAGAACCGAATTTGT
miR-24-3p	17643.1	23069.4	20	TGGCTCAGTTCAGCAGGAAC
miR-23a	17566.1	18376.7	21	ATCACATTGCCAGGGATTTCC
let-7b-5p	14290.9	14152.6	22	TGAGGTAGTAGGTTGTGTGGTT
miR-21-5p	13498.5	14244.9	23	TAGCTTATCAGACTGATGTTGAC
miR-27a-3p	13305.5	10801.2	20	TTCACAGTGGCTAAGTTCCG
miR-23b-3p	12297.7	15018.7	21	ATCACATTGCCAGGGATTACC
miR-125a-5p	11456.9	8870.4	22	TCCCTGAGACCCTTTAACCTGT
let-7f-5p	11188.1	10275.1	22	TGAGGTAGTAGATTGTATAGTT
miR-199a-3p	8989.16	11079.6	21	ACAGTAGTCTGCACATTGGTT
miR-199b-3p	8989.16	11079.6	21	ACAGTAGTCTGCACATTGGTT
miR-199c-3p	8989.16	11079.6	21	ACAGTAGTCTGCACATTGGTT
miR-30e-5p	8415.35	5906.98	24	TGTAAACATCCTTGACTGGAAGCT
miR-151-5p	8003.06	7177.16	21	TCGAGGAGCTCACAGTCTAGT
miR-146b-5p	7784.62	6903.52	24	TGAGAACTGAATTCCATAGGCTGT
miR-191-5p	7594.63	9540.61	22	CAACGGAATCCCAAAAGCAGCT
miR-148a-3p	7547.37	5901.08	22	TCAGTGCACTACAGAACTTTGT
miR-100-5p	7212.75	10047.8	21	AACCCGTAGATCCGAACTTGT
miR-145-5p	5853.6	6351.25	23	GTCCAGTTTTCCCAGGAATCCCT
miR-30a-5p	4648.34	4588	24	TGTAAACATCCTCGACTGGAAGCT
miR-200a	4233.39	3244.35	21	TAACACTGTCTGGTAACGATG
miR-10a-5p	3847.83	6594.14	22	TACCCTGTAGATCCGAATTTGT
let-7g-5p	3791.18	4400.47	22	TGAGGTAGTAGTTTGTACAGTT
let-7i-5p	3633.54	3861.93	22	TGAGGTAGTAGTTTGTGCTGTT
miR-16a-5p	3535.95	3007.52	22	TAGCAGCACGTAAATATTGGAG
miR-126-3p	3431.03	3490.14	21	TCGTACCGTGAGTAATAATGC
miR-92a-3p	3414.07	2385.44	22	TATTGCACTTGTCCCGGCCTGT
miR-99b-5p	3302.53	4105.13	22	CACCCGTAGAACCGACCTTGCG
miR-199b-5p	3294.13	2386.37	23	CCCAGTGTTTAGACTATCTGTTC
miR-199c-5p	3294.13	2386.37	23	CCCAGTGTTTAGACTATCTGTTC
miR-200b	3169.44	2427.69	22	TAATACTGCCTGGTAATGATGA
miR-126-5p	3105.48	2953.04	22	CATTATTACTTTTGGTACGCGC
miR-92b	3083.91	2140.53	22	TATTGCACTTGTCCCGGCCTGT
let-7c-5p	2998.94	2645.39	22	TGAGGTAGTAGGTTGTATGGTT
miR-141	2605.13	2548.32	22	TAACACTGTCTGGTAAAGATGG
miR-29a-3p	2583.82	2565.94	21	TAGCACCATCTGAAATCGGTT
miR-25-3p	2348.1	2360.44	22	CATTGCACTTGTCTCGGTCTGA
miR-101-3p	2182.26	2019.64	20	TACAGTACTGTGATAACTGA
miR-374a-5p	2141.43	2780.56	21	TTATAATACAACCTGATAAGT
miR-30c-5p	2064.53	1481.98	23	TGTAAACATCCTACACTCTCAGC
miR-127-3p	2026.15	1067.84	20	TCGGATCCGTCTGAGCTTGG
miR-186-5p	1935.73	1849.64	22	CAAAGAATTCTCCTTTTGGGCT
miR-342-3p	1854.81	2140.1	22	TCTCACACAGAAATCGCACCCA
miR-200c	1836.8	1407.08	23	TAATACTGCCGGGTAATGATGGA
miR-145-3p	1655.37	2481.36	21	ATTCCTGGAAATACTGTTCTT
miR-146a	1649.67	1307.68	22	TGAGAACTGAATTCCATAGGTT
miR-26b-5p	1306.83	1599.67	22	TTCAAGTAATTCAGGATAGGTT
miR-708-3p	1220.85	1261.39	23	CATCTAGACTGTGAGCTTCTAGA
miR-103-3p	1063.52	923.168	23	AGCAGCATTGTACAGGGCTATGA
miR-365-3p	997.726	612.583	22	TAATGCCCCTAAAAATCCTTAT
miR-423-3p	973.76	407.959	23	AGCTCGGTCTGAGGCCCCTCAGT
miR-1271-5p	923.442	1086.02	20	CTTGGCACCTAGTAAGTACT
let-7e-5p	901.782	655.729	22	TGAGGTAGGAGGTTGTATAGTT
miR-361-5p	881.733	703.635	22	TTATCAGAATCTCCAGGGGTAC
miR-22-3p	864.207	855.414	19	AAGCTGCCAGTTGAAGAAC
miR-30b-5p	859.201	638.655	22	TGTAAACATCCTACACTCAGCT
miR-320-3p	838.835	601.768	22	AAAAGCTGGGTTGAGAGGGCGA
miR-183	818.976	1071.17	22	TATGGCACTGGTAGAATTCACT
miR-19b-3p	812.256	769.693	23	TGTGCAAATCCATGCAAAACTGA
miR-148b-3p	763.744	1302.13	22	TCAGTGCATCACAGAACTTTGT
miR-423-5p	748.782	425.378	23	TGAGGGGCAGAGAGCGAGACTTT
miR-20a-5p	729.631	886.249	23	TAAAGTGCTTATAGTGCAGGTAG
miR-222-3p	716.901	417.647	24	AGCTACATCTGGCTACTGGGTCTC
miR-28-5p	662.33	919.274	21	AAGGAGCTCACAGTCTATTGA
miR-140-3p	660.018	641.053	22	ACCACAGGGTAGAACCACGGAC
miR-192-5p	653.059	748.282	21	CTGACCTATGAATTGACAGCC
miR-378-3p	612.752	434.294	22	ACTGGACTTGGAGTCAGAAGGC
miR-16b-5p	599.004	585.75	22	TAGCAGCACGTAAATATTGGGG
let-7d-5p	595.048	544.448	22	AGAGGTAGTAGGTTGCATAGTT
miR-224-5p	594.93	455.861	22	CAAGTCACTAGTGGTTCCGTTT
miR-411a-5p	557.579	296.93	21	ATAGTAGACCGTATAGCGTAC
miR-1468-5p	491.602	523.461	22	CTCCGTTTGCCTGTTTTGCTGA
miR-151-3p	460.744	429.297	21	CTAGACTGAAGCTCCTTGAGG
miR-193b-3p	457.024	268.39	22	AACTGGCCCACAAAGTCCCGCT
miR-30f-5p	411.041	298.768	23	TGTAAACACCCTACACTCTCAGC
miR-125b-3p	411.018	336.078	21	ACAAGTCAGGCTCTTGGGACC
miR-181b-5p	410.497	271.669	23	AACATTCATTGCTGTCGGTGGGT
miR-221-3p	404.224	336.054	22	AGCTACATTGTCTGCTGGGTTT
miR-15b-5p	390.19	359.513	22	TAGCAGCACATCATGGTTTACA
miR-143-5p	381.658	339.826	21	GGTGCAGTGCTGCATCTCTGG
miR-96	367.331	484.282	21	TTTGGCACTAGCACATTTTTG
miR-28-3p	342.346	366.247	22	CACTAGATTGAGAGCTCCTGGA
miR-660	337.765	254.819	23	TACCCATTGCATATCGGAGCTGT
miR-374b-5p	331.975	364.029	22	ATATAATACAACCTGCTAAGTG
miR-98-5p	331.916	364.112	22	TGAGGTAGTAAGTTGTATTGTT
miR-182	328.272	330.588	21	TTTGGCAATGGTAGAACTCAC
miR-17-5p	296.751	295.861	24	CAAAGTGCTTACAGTGCAGGTAGT
miR-93-5p	287.702	270.954	23	CAAAGTGCTGTTCGTGCAGGTAG
miR-500-3p	282.515	321.426	21	ATGCACCTGGGCAAGGATTCT
miR-155-5p	281.862	289.354	23	TTAATGCTAATCGTGATAGGGGT
miR-497-5p	279.984	231.608	22	AGCAGCACACTGTGGTTTGTAC
miR-335-3p	272.071	158.364	22	TTTTTCATTATTGCTCCTGACC
miR-221-5p	261.319	303.737	21	ACCTGGCATACAATGTAGATT
miR-451-5p	238.658	791.402	19	AAACCGTTACCATTACTGA
miR-532-5p	219.201	202.377	22	CATGCCTTGAGTGTAGGACCGT
miR-197-3p	198.106	107.008	22	TTCACCACCTTCTCCACCCAGC
miR-362-5p	182.85	136.158	24	AATCCTTGGAACCTAGGTGTGAGT
miR-150	181.395	181.668	22	TCTCCCAACCCTTGTACCAGTG
miR-133a-3p	179.262	115.909	23	TTTGGTCCCCTTCAACCAGCTGT
miR-211	173.537	189.495	22	TTCCCTTTGTCATCCTTTGCCC
miR-107-3p	163.382	145.112	21	AGCAGCATTGTACAGGGCTAT
miR-338-3p	160.94	126.664	21	TCCAGCATCAGTGATTTTGTT
miR-136-3p	160.617	79.1443	21	ATCATCGTCTCAAATGAGTCT
miR-30e-3p	157.667	153.637	21	CTTTCAGTCGGATGTTTACAG
miR-708-5p	153.534	138.109	23	AAGGAGCTTACAATCTAGCTGGG
miR-128-3p	153.471	78.4075	21	TCACAGTGAACCGGTCTCTTT
miR-3958-3p	148.017	87.542	22	AGATATTGCACGGTTGATCTCT
miR-214-3p	143.054	166.522	20	TACAGCAGGCACAGACAGGC
miR-1	141.457	169.148	22	TGGAATGTAAAGAAGTATGTAT
miR-3431-5p	141.38	126.013	22	CCTCAGTCAGCCTTGTGGATGT
miR-379-5p	137.773	71.6797	21	TGGTAGACTATGGAACGTAGG
miR-450-5p	137.602	65.1074	20	TTTTGCGATGTGTTCCTAAT
miR-331-3p	130.639	59.6055	21	CCCCTGGGCCTATCCTAGAAC
miR-409-5p	130.357	118.978	23	AGGTTACCCGAGCAACTTTGCAT
miR-335-5p	122.473	79.6141	21	TCAAGAGCAATAACGAAAAAT
miR-106b-5p	121.151	98.3274	21	TAAAGTGCTGACAGTGCAGAT
miR-455-3p	119.471	115.134	22	GCAGTCCATGGGCATATACACT
miR-3432-5p	117.13	120.488	22	TGCGGGATCTTTAGTTGTGGCG
let-7b-3p	109.297	92.966	22	CTATACAACCTACTGCCTTCCT
miR-429	106.751	74.3194	21	TAATACTGTCTGGTAATGCCG
miR-204-5p	105.456	102.29	22	TTCCCTTTGTCATCCTATGCCT
miR-194	104.629	100.806	22	TGTAACAGCAACTCCATGTGGA
miR-19a	104.586	91.5189	23	TGTGCAAATCTATGCAAAACTGA
miR-409-3p	104.052	42.8988	21	GAATGTTGCTCGGTGAACCCC
miR-30a-3p	99.9822	131.09	21	CTTTCAGTCGGATGTTTGCAG
miR-144-3p	99.7546	251.955	19	TACAGTATAGATGATGTAC
miR-21-3p	91.408	35.8492	21	CAACAGCAGTCGATGGGCTGT
miR-15a-5p	90.2609	65.8705	23	TAGCAGCACATAATGGTTTGTGG
miR-148a-5p	87.9929	56.3941	22	AAAGTTCTGAGACACTCCGACT
miR-494	87.1749	50.8637	23	TGAAACATACACGGGAAACCTCT
miR-130a-3p	85.9104	69.3203	21	CAGTGCAATGTTAAAAGGGCA
miR-130b-5p	84.7165	56.0582	22	ACTCTTTCCCTGTTGCACTACT
miR-184	83.2181	89.0577	22	TGGACGGAGAACTGATAAGGGT
miR-296-3p	82.9646	33.4364	22	AGGGTTGGGCGGAGGCTTTCCT
miR-874-3p	82.6134	63.9872	23	CTGCCCTGGCCCGAGGGACCGAC
miR-424-5p	78.6168	38.8823	21	CAGCAGCAATTCATGTTTTGA
miR-340-5p	76.7583	55.3223	22	TTATAAAGCAATGAGACTGATT
miR-10b-3p	75.8325	104.053	22	ACAGATTCGATTCTAGGGGAAT
miR-106b-3p	73.242	77.5552	20	CCGCACTGTGGGTACTTGCT
miR-1307-3p	71.9219	45.1428	23	ACTCGGCGTGGCGTCGGTCGTGG
miR-374a-3p	71.3167	62.8816	22	CTTATCAGGTTGTATTGTAATT
let-7d-3p	70.0561	45.8025	21	CTATACGACCTGCTGCCTTTC
miR-411a-3p	66.6266	24.4137	21	TATGTAACACGGTCCACTAAC
miR-181c-5p	64.8829	47.8423	21	AACATTCAACCTGTCGGTGAG
miR-455-5p	62.0421	51.9994	22	TATGTGCCTTTGGACTACATCG
miR-345-5p	59.7156	41.9413	21	GCTGACTCCTAGTCCAGTGCT
miR-505-3p	56.3439	43.1536	22	TCAACACTTGCTGGTTTCCTCT
miR-3959-5p	53.5213	37.2646	22	GGTTGATCAGAGAACATACATT
miR-1343	49.9445	23.8122	22	CTCCTGGGGCCCGCACTCTCGC
miR-146b-3p	48.2253	30.1307	23	TGCCCTAGGGACTCAGTTCTGGT
miR-7-5p	45.9809	50.3894	24	TGGAAGACTAGTGATTTTGTTGTT
miR-29b-3p	45.9021	51.4482	20	TAGCACCATTTGAAATCAGT
miR-195-3p	45.6934	45.152	21	CCAATATTGGCTGTGCTGCTC
miR-17-3p	45.5614	23.927	24	ACTGCAGTGAAGGCACTTGTAGCA
let-7a-3p	43.7533	33.6383	22	CTATACAATCTACTGTCTTTCC
miR-493-5p	43.126	28.0329	22	TTGTACATGGTAGGCTTTCATT
miR-338-5p	41.5545	28.8177	21	AACAATATCCTGGTGCTGAGT
miR-425-5p	40.7899	27.5185	23	AATGACACGATCACTCCCGTTGA
miR-99a-3p	40.4267	20.5534	23	CAAGCTCGCTTCTATGGGTCTGT
miR-223-3p	38.1049	24.5766	22	TGTCAGTTTGTCAAATACCCCA
miR-532-3p	37.4306	29.5858	21	CCTCCCACACCCAAGGCTTGC
miR-27a-5p	36.6167	27.5208	22	AGGGCTTAGCTGCTTGTGAGCA
miR-421-3p	34.1714	25.623	23	ATCAACAGACATTAATTGGGCGC
miR-542-3p	33.9336	19.6074	20	TGTGACAGATTGATAACTGA
miR-34c-5p	31.2399	20.3584	23	AGGCAGTGTAGTTAGCTGATTGC
miR-1296	29.9006	11.3856	22	TTAGGGCCCTGGCTCCATCTCC
miR-181d	29.8541	29.6039	23	AACATTCATTGTTGTCGGTGGGT
miR-331-5p	29.4562	19.9683	21	TCTAGGTATGGTCCCAGGGAT
miR-195-5p	29.2215	25.8003	20	TAGCAGCACAGAAATGTTGG
miR-27b-5p	29.1356	26.2205	22	AGAGCTTAGCTGATTGGTGAAC
miR-136-5p	27.8137	16.8783	22	ACTCCATTTGTTTTGATGATGG
miR-361-3p	27.4812	24.9244	22	TCCCCCAGGTGTGATTCTGATT
miR-181c-3p	27.3796	18.0824	22	ACCATCGACCGTTGAGTGGACC
miR-380-3p	25.8391	16.4631	21	TATGTAATGTGGTCCACGTCT
miR-363-3p	25.0465	18.7135	22	AATTGCACGGTATCCATCTGCG
miR-23b-5p	24.7786	16.6979	22	TGGGTTCCTGGCATGCTGATTT
miR-328-3p	24.7047	13.6443	22	CTGGCCCTCTCTGCCCTTCCGT
miR-218	24.4491	21.6563	21	TTGTGCTTGATCTAACCATGT
miR-30d-3p	23.5344	15.6795	21	TTTCAGTCAGATGTTTGCTGC
miR-499-5p	22.6597	18.8848	21	TTAAGACTTGCAGTGATGTTT
miR-490	22.6533	10.4548	23	CAACCTGGAGGACTCCATGCTGT
let-7i-3p	21.4457	15.6337	22	CTGCGCAAGCTACTGCCTTGCT
miR-3431-3p	21.3459	17.7168	22	ATCTAGAGGACTGACTGAAATT
miR-34a	20.7782	15.4133	22	TGGCAGTGTCTTAGCTGGTTGT
miR-1388-5p	20.584	17.3739	21	AGGACTGTCCAACCTGAGAAT
miR-382-5p	19.5481	13.6785	22	GAAGTTGTTCGTGGTGGATTCG
miR-144-5p	19.336	37.178	21	TGGGATATCATCATATACTGT
miR-500-5p	18.0742	14.0564	23	TAATCCTTGCTACCTGGGTGAGA
miR-379-3p	17.769	12.7218	21	TATGTAACATGGTCCACTAAC
miR-140-5p	17.5689	14.9931	22	CAGTGGTTTTACCCTATGGTAG
miR-24-5p	17.2287	17.0377	20	GTGCCTACTGAGCTGATATC
miR-214-5p	16.8398	16.4618	22	TGCCTGTCTACACTTGCTGTGC
miR-18a-5p	16.0834	13.6723	23	TAAGGTGCATCTAGTGCAGATAG
miR-26b-3p	15.8954	17.626	22	CCTGTTCTCCATTACTTGGCTC
miR-148b-5p	15.822	11.4551	23	GAAGTTCTGTTATACACTCAGGC
miR-493-3p	15.5449	6.38928	22	TGAAGGTCTACTGTGTGCCAGG
miR-340-3p	15.2855	10.9775	22	TCCGTCTCAGTTACTTTATAGC
miR-3959-3p	14.9962	9.92803	22	TGTATGTCAACTGATCCACAGT
miR-224-3p	14.7407	9.7088	22	AAATGGTACCCTAGTGACTACA
miR-330-3p	14.7352	7.46087	22	CAAAGCACACGGCCTGCAGAGA
miR-193a	14.2889	10.7275	19	AACTGGCCCACAAAGTCCC
miR-504	13.9527	7.71695	21	AGACCCTGGTCTGCACTCTGT
miR-191-3p	13.5433	10.4731	21	CTGCGCTTGGATTTCGTTCCC
miR-1306-5p	13.4872	6.29812	21	CCACCTCCCCTGCAAACGTCC
miR-196a	13.2374	9.81053	21	TAGGTAGTTTCATGTTGTTGG
miR-206	12.6908	7.56003	23	TGGAATGTAAGGAAGTGTGTGGT
miR-127-5p	12.6861	6.1135	22	GAAGCTCAGAGGGCTCTGATTC
miR-25-5p	12.6794	9.00573	23	AGGCGGAGACTTGGGCAATTGCT
miR-133b	12.4304	9.59818	21	TTTGGTCCCCTTCAACCAGCT
miR-22-5p	12.4169	11.023	21	AGTTCTTCAGTGGCAAGCTTT
miR-424-3p	11.8805	8.38417	21	CAAAACGTGAGGCGCTGCTAT
miR-329b-3p	11.7996	7.69282	20	AACACACCTGGTTAACCTCT
miR-154b-5p	11.5078	4.86797	22	AGAGGTCTTCCATGGTGCATTC
miR-671-3p	11.497	8.58498	21	TCCGGTTCTCAGGGCTCCACC
miR-1249	11.4209	5.23775	22	ACGCCCTTCCCCCCCTTCTTCA
miR-153	11.0709	13.3676	22	TTGCATAGTCACAAAAGTGATC
miR-1388-3p	10.8468	8.52335	22	ATCTCAGGTTCGTCAGCCCGCA
miR-655	10.3452	6.9238	22	ATAATACATGGTTAACCTCTCT
miR-101-5p	10.317	11.0091	22	TCAGTTATCACAGTGCTGATGC
miR-301a-3p	10.31	7.47483	23	CAGTGCAATAGTATTGTCAAAGC
miR-324-5p	10.2381	7.18352	23	CGCATCCCCTAGGGCATTGGTGT
miR-544-5p	9.81875	5.15055	21	TCTTGTTAAAAGGCAGATTCT
miR-378-5p	9.66132	7.9323	22	CTCCTGACTCCAGGTCCTGTGT
miR-188-3p	9.0656	8.12093	21	CTCCCACATGCAGGGTTTGCA
miR-495-3p	8.69692	3.86967	22	AAACAAACATGGTGCACTTCTT
miR-487b-3p	8.6867	7.77463	22	AATCGTACAGGGTCATCCACTT
miR-497-3p	8.64417	31.1851	21	TCCAAACCACACTGTGATGTT
miR-93-3p	8.55968	5.02922	23	ACTGCTGAGCCAGCACTTCCCGA
miR-432-5p	8.33655	4.67815	23	TCTTGGAGTAGGTCATTGGGTGG
miR-15b-3p	8.179	8.12942	21	CGAATCATTATTTGCTGCTCT
miR-193b-5p	7.46495	5.10238	22	CGGGGTTTTGAGGGCGAGATGA
miR-34b-3p	7.403	4.94243	22	AATCACTAGTTCCACTGCCATC
miR-376c-3p	7.13055	3.8252	21	AACATAGAGGAAATTCCACGT
miR-382-3p	7.03328	4.77925	21	AATCATTCACGGACAACACTT
miR-125a-3p	7.0214	5.30983	21	ACAGGTGAGGTTCTTGGGAGC
miR-491-5p	7.01987	4.76558	22	AGTGGGGAACCCTTCCATGAGG
miR-369-3p	6.83805	5.61332	21	AATAATACATGGTTGATCTTT
miR-301a-5p	6.61322	4.20887	21	GCTCTGACTTTATTGCACTAC
miR-9-5p	6.53775	4.70847	23	TCTTTGGTTATCTAGCTGTATGA
miR-92a-5p	6.4343	3.68628	23	AGGTTGGGATCAGTTGCAATGCT
miR-425-3p	6.41547	5.5819	22	CATCGGGAATGTCGTGTCCGCC
miR-130b-3p	6.40828	5.53535	22	CAGTGCAATGATGAAAGGGCAT
miR-188-5p	6.37973	3.23863	21	CATCCCTTGCATGGTGGAGGG
miR-33a-5p	6.30475	3.69862	20	GTGCATTGTAGTTGCATTGC
miR-381	6.25498	4.1571	22	TATACAAGGGCAAGCTCTCTGT
miR-190a-3p	6.12587	5.35955	21	CTATATATCAAACATATTCCT
miR-582-5p	6.12365	4.73352	22	TACAGTTGTTCAACCAGTTACT
miR-10a-3p	5.77558	6.5543	21	CAAATTCGTATCTAGGGGAAT
miR-2483-5p	5.71245	6.33252	22	CGTCAACCATCCAGCTGTTTGA
miR-376e-3p	5.66022	3.21665	22	AACATAGAGGAAAATCCACATT
miR-30c-3p	5.53827	3.26212	21	CTGGGAGAGGGTTGTTTACTC
miR-873-5p	5.53365	9.22152	19	TGCAGGAACTTGTGAGTCT
miR-543-3p	5.52928	2.75047	21	AAACATTCGCGGTGCACTTCT
miR-665	5.5178	1.64348	20	ACCAGTAGGCCGAGGCCCCT
miR-7-3p	5.44277	6.00425	21	AACAAATCACAGTCTGCCATA
miR-542-5p	5.27557	2.54342	23	TCGGGGATCATCATGTCACGAGA
miR-2483-3p	5.2411	6.49003	22	AAACATCTGGTTGGTTGAGAGA
miR-485-5p	5.14695	2.8602	22	AGAGGCTGGCCGTGATGAATTC
miR-877-5p	5.13347	2.36293	21	GTAGAGGAGATGGCGCAGGGG
miR-1307-5p	5.10003	3.98883	17	TCGACCGGACCTCGACC
miR-485-3p	5.06158	1.36077	23	AGTCATACACGGCTCTCCTCTCT
miR-374b-3p	4.99683	3.52128	22	CTTATCAGGTTGTATTATCATT
miR-29c-5p	4.98652	4.99053	23	TGACCGATTTCTCCTGGTGTTCA
miR-410-3p	4.65082	2.8542	21	AATATAACACAGATGGCCTGT
miR-342-5p	4.25957	3.25487	23	AGGGGTGCTATCTGTGGTTGAGG
miR-487a-3p	4.23633	1.6147	22	AATCATACAGGGACATCCAGTT
miR-99b-3p	4.17687	3.06565	20	CAAGCTCGTGTCTGTGGGTC
miR-369-5p	4.16472	2.12487	21	AGATCGACCGTGTTATATTCG
miR-30f-3p	4.16277	4.04295	22	CTGGGAGGAGGCTGTTTACTCT
miR-545-3p	4.12558	3.25028	22	TCAACAAACATTTATTGTGTGC
miR-3955-5p	4.00223	2.034	22	TTTGATGGCTGATCCTCTCACT
miR-154a-3p	3.95952	2.36035	22	AATCATACACGGTTCACCTACT
miR-502b-3p	3.87593	3.16685	24	ATCCACCTGGGCAAGGATTCTGAA
miR-106a-5p	3.7724	3.02027	24	AAAAGTGCTTACAGTGCAGGTAGC
miR-323a-3p	3.57965	2.3318	21	CACATTACACGGTCGACCTCT
miR-3432-3p	3.56197	2.46432	22	CAGCAACTAAAGATCCCTCAGG
miR-758	3.52977	1.75602	22	TTTGTGACCTGGTCCACTAACC
let-7c-3p	3.40508	1.64748	22	CTGTACAACCTTCTAGCTTTCC
miR-412-5p	3.30558	2.4236	23	TGGTCGACCAGTTGGAAAGTAAT
miR-326-3p	3.26078	2.37492	21	CCTCTGGGCCCTTCCTCCAGC
miR-499-3p	3.05502	2.08922	22	GAACATCACAGCAAGTCTGTGC
miR-2318	3.02582	1.35778	23	CGTGTATGATGAATTATCTGACC
miR-147-5p	2.97762	3.18025	22	TGGAAACACTTCTGCACAAACT
miR-135b-5p	2.94152	2.20685	23	TATGGCTTTTCATTCCTATGTGA
miR-190a-5p	2.93125	2.61863	23	TGATATGTTTGATATATTAGGTT
miR-874-5p	2.923	2.76473	23	CGGCCCCACGCACCAGGGTAAGA
miR-18a-3p	2.9061	1.76763	23	ACTGCCCTAAGTGCTCCTTCTGG
miR-671-5p	2.74843	1.74055	24	AGGAAGCCCTGGAGGGGCTGGAGG
miR-323b	2.646	1.37985	21	CACAATACACGGTCGGCCTCT
miR-29b-5p	2.59423	2.35445	23	CTGGTTTCACATGGTGGCTTAGA
miR-122	2.52907	0.817467	22	TGGAGTGTGACAATGGTGTTTG
miR-223-5p	2.52453	1.73025	23	TGTGTATTTGACAAGCTGAGTTG
miR-33a-3p	2.47448	1.92743	21	CAATGTTTCCACAGTGCATCA
let-7e-3p	2.45962	1.86005	22	CTATACGGCCTCCTAGCTTTCC
miR-362-3p	2.29627	1.82157	21	AACACACCTATTCAAGGATTC
miR-130a-5p	2.28878	1.97855	22	GCTCTTTTCACATTGTGCTACT
miR-345-3p	2.16682	1.47828	22	CCCTGAACTAGGGGTCTGGAGG
miR-30b-3p	2.11132	1.8454	22	CTGGGAGGTGGATGTTTACTTC
miR-217-5p	2.11028	1.7313	23	TACTGCATCAGGAACTGATTGGA
miR-628-5p	1.98377	1.88397	23	ATGCTGACATATTTACTAGAGGG
let-7f-3p	1.97568	2.1087	22	CTATACAATCTATTGCCTTCCC
miR-216b	1.95152	1.18395	23	AAATCTCTGCAGGCAAATGTGAT
miR-133a-5p	1.86707	1.33215	22	AGCTGGTAAAATGGAACCAAAT
miR-454-3p	1.86517	1.49283	23	TAGTGCAATATTGCTTATAGGGT
miR-1197-3p	1.8448	1.03733	21	TAGGACACATGGTCTACTTCT
miR-20a-3p	1.83795	1.25827	21	ACTGCATTATGAGCACTTAAA
miR-16b-3p	1.82112	2.15087	22	ACCAATATTATTGTGCTGCTTT
miR-301b	1.76738	1.1286	23	CAGTGCAATGATATTGTCAAAGC
miR-135a	1.71163	2.6063	23	TATGGCTTTTTATTCCTATGTGA
miR-20b	1.65152	1.19043	23	CAAAGTGCTCACAGTGCAGGTAG
miR-2411-5p	1.64058	1.39103	27	GTGGAGTGACTGTCAGATGCAGCCAGC
miR-196b	1.58147	1.11025	21	TAGGTAGTTTCCTGTTGTTGG
miR-219	1.51632	1.05215	21	TGATTGTCCAAACGCAATTCT
miR-454-5p	1.49155	1.1731	21	ACCCTATCGATATTGTCTCTG
miR-124a	1.42388	2.79787	20	TAAGGCACGCGGTGAATGCC
miR-656	1.3926	0.777967	21	AATATTATACAGTCAACCTCT
miR-324-3p	1.34325	1.09595	21	ACTGCCCCAGGTGCTGCTGGG
miR-433	1.3126	0.549617	22	ATCATGATGGGCTCCTCGGTGT
miR-34c-3p	1.28833	0.669867	22	AATCACTAACCACACGGCCAGG
miR-33b-3p	1.26657	0.66695	21	CAGTGCCTCGGCAGTGCAGCC
miR-129-3p	1.25442	1.46628	22	AAGCCCTTACCCCAAAAAGCAT
miR-16a-3p	1.24948	1.0883	28	AAATTATCTCCAGTATTAACTGTGCTGC
miR-1814	1.12437	1.05468	18	GTTTTGTTTGGGTTTGTT
miR-204-3p	1.1099	0.737817	19	GCTGGGAAGGCAAAGGGAC
miR-1306-3p	0.969367	0.853167	22	ACGTTGGCTCTGGTGGTGATGG
miR-377	0.929183	0.750383	22	AATCACACAAAGGCAACTTTTG
miR-1185-5p	0.9049	0.543017	20	AGAGGATACCCTTTGTATGT
miR-202-5p	0.868967	0.450467	21	TTCCTATGCATATACTTCTTT
miR-129-5p	0.836033	1.97018	21	CTTTTTGCGGTCTGGGCTTGC
miR-502b-5p	0.835683	1.02185	22	TAATTCTTGCTCCCCAGGTGAG
miR-767	0.824767	0.706417	22	TGCACCATGGTTGTCTGAGCAT
miR-208b	0.78005	0.354833	22	TATAAGACGAACAAAAGGTTTG
miR-215-5p	0.779517	0.7104	21	ATGACCTATGAATTGACAGAC
miR-330-5p	0.7641	0.810133	20	TCTCTGGGCCTGTGTCTTAG
miR-29a-5p	0.69995	0.904	21	ACTGATTTCTTTTGGTGTTCA
let-7g-3p	0.681767	0.495067	22	CTGTACAGGCCACTGCCTTGCC
miR-376b-5p	0.678767	0.2981	22	GGTGGATATTCCTTCTATGTTT
miR-376c-5p	0.678767	0.2981	22	GGTGGATATTCCTTCTATGTTT
miR-376e-5p	0.678767	0.2981	22	GGTGGATATTCCTTCTATGTTT
miR-1271-3p	0.66595	0.465917	20	AGTGCCTGCTATGTGCCAGG
miR-9-3p	0.62955	0.628633	20	ATAAAGCTAGATAACCGAAA
miR-2331	0.604717	0.405933	20	ACCCTGCAGCCAAAGAAGCT
miR-411b-5p	0.59295	0.436533	22	TGGTCGACCATAAAACGTACGT
miR-128-5p	0.587133	0.616667	23	CGGGGCCGTAGCACTGTCTGAGA
miR-376b-3p	0.571483	0.2719	19	ATCATAGAGGAAAATCCAT
miR-147-3p	0.5534	0.32435	18	GTGTGCGGAAATGCTTCT
miR-187	0.5255	0.478233	20	TCGTGTCTTGTGTTGCAGCC
miR-383	0.515883	0.773117	23	AGATCAGAAGGTGATTGTGGCTT
miR-483	0.47965	0.217	22	CACTCCTCTCCTCCCGTCTTCT
miR-376d	0.45205	0.224333	21	ATCATAGAGGAAAATCCACAT
miR-19b-5p	0.4281	0.204017	23	AGTTTTGCAGGTTTGCATCCAGC
miR-877-3p	0.395467	0.10005	22	TCCTCTTCTCCCTCCTCCCAGG
miR-545-5p	0.354783	0.218383	21	CTCAGTAAATGTTTATTGGAT
miR-1185-3p	0.343933	0.199533	22	ATATACAGAGGGAGACTCTTAT
miR-2411-3p	0.34305	0.346633	23	CTGAACTGTCTTACTCCCACATC
miR-2332	0.3311	0.1714	24	CGGTTTAAGGTCTTGGAGACAAAG
miR-98-3p	0.3059	0.329067	22	CTATACAACTTACTACTTTCCC
miR-491-3p	0.29715	0.187467	22	CTTATGCAAGATTCCCTTCTAC
miR-134	0.268683	0.327167	22	TGTGACTGGTTGACCAGAGGGG
miR-34b-5p	0.263833	0.108333	23	AGGCAGTGTAATTAGCTGATTGT
miR-432-3p	0.25535	0.1216	22	ACTGGATGGCTCCTCCATGTCT
miR-137	0.253283	0.191967	22	ATTGCTTAAGAATACGCGTAGT
miR-190b	0.249017	0.402983	22	TGATATGTTTGATATTGGGTTG
miR-103-5p	0.240783	0.18515	30	AGCTTCTTTACAGTGCTGCCTTGTAGCATT
miR-376a	0.191533	0.153867	21	GTAGATTCTCCTTCTATGAGT
miR-449a-5p	0.182367	0.163067	21	TGGCAGTGTATTGTTAGCTGG
miR-18b-5p	0.176283	0.223267	19	TAAGGTGCATCTAGTGCAG
miR-33b-5p	0.17225	0.0555167	19	GTGCATTGCTGTTGCATTG
miR-496-3p	0.16955	0.148183	21	TGAGTATTACATGGCCAATCT
miR-1248-5p	0.1645	0.0517	20	ACCTTCTTGTATAAGCACTG
miR-876-3p	0.159217	0.154533	21	TGGTGGTTTACAAAGTAATTC
miR-1224	0.128467	0.118367	22	GTGAGGACTCGGGAGGTGGAGG
miR-155-3p	0.12585	0.278533	22	CTCCTACATGTTAGCATTAACA
miR-15a-3p	0.12455	0.08525	22	CAGGCCATATTGTGCTGCCTCA
miR-411b-3p	0.123683	0.0409333	21	TATGTCACATGGTCCACTAAT
miR-873-3p	0.117717	0.370633	22	GAGGCTGATGAGTTCCCGGGAA
miR-346-5p	0.107283	0.0296333	23	TGTCTGCCCGCATGCCTGCCTCT
miR-450-3p	0.106067	0.0292167	18	ATTGGGAACATTTTGCAT
miR-154b-3p	0.10235	0.0314333	23	ATCATACATGGTTGACCTTTTTT
miR-186-3p	0.0987333	0.0205833	20	CCCAAAGGTGAATTTTTTGG
miR-2404	0.0933833	0.0205833	19	TTGCACTGCATGGTATCTG
miR-326-5p	0.0927667	0.140983	20	CCTCGTCTGTCTGTTGGGCT
miR-502a	0.08995	0.0609	20	ATGCACCTGGACAAGGATTC
miR-380-5p	0.0892167	0.0412	23	ATGGTTGACCACAGAACATGCGC
miR-3955-3p	0.0816667	0.0519667	23	TGGGATTTTAGTCCATCATAGAG
miR-106a-3p	0.0776167	0.05025	22	TACTGCAATGCAAGCACTTCTT
miR-181b-3p	0.06845	0.0756833	21	CTCACTGATCAATGAATGCAA
miR-2284e	0.0582667	0.0415333	22	AAAACTTGAATGAACTCTTTGG
miR-217-3p	0.0566167	0.118217	21	CATCAGTTCCTCATGCATTGC
miR-192-3p	0.0564	0.1615	23	CTGCCAATTCCATAGGTCACAGG
miR-592	0.0458833	0.0647167	22	TTGTGTCAATATGCGATGATGT
miR-451-3p	0.0370333	0.130833	21	TTTAGTAATGGTAACGGTTCT

## Sheet: known species-conserved miRNAs
Supplementary File 2. The known species-conserved miRNAs identified from skin tissue samples of Liaoning cashmere (LC) goats and Ziwuling black (ZB) goats
Name	TPM-Liaoning cashmere goats	TPMiwuling black goats	Length	Sequence
miR-205- 5p	43961	25657	22	TCCTTCATTCCACCGGAGTCTG
miR-203-3p	26483.7	18275.2	22	GTGAAATGTTTAGGACCACTAG
miR-99	14853.2	16960.9	23	AACCCGTAGATCCGATCTTGTGA
miR-181- 5p	10152.5	8052.53	23	AACATTCAACGCTGTCGGTGAGT
miR-22-3p	7476.65	4416.76	22	AAGCTGCCAGTTGAAGAACTGT
miR-101-3p	6059.32	6633.78	22	TACAGTACTGTGATAACTGACT
miR-125	6033.64	3734.88	23	TCCCTGAGACCCTAACTTGTGAA
miR-143-3p	5756.56	4051.96	23	TGAGATGAAGCACTGTAGCTCTT
miR-30- 5p	5434.96	4875.91	20	TGTAAACATCCCCGACTGGA
miR-23	4155.09	3272.7	24	ATCACATTGCCAGGGATTACCACT
miR-152-3p	3747.69	3776.04	21	TCAGTGCATGACAGAACTTGG
miR-99- 5p	3687.71	3347.73	23	AACCCGTAGATCCGATCTTGTGT
miR-27-3p	3321.52	2510.5	22	TTCACAGTGGCTAAGTTCCGCT
miR-200-3p	2743.66	2407.86	24	TAATACTGCCTGGTAATGATGACT
miR-125- 5p	2512.45	1876.84	22	TCCCTGAGACCCTAACTTGTGT
miR-24-3p	2502.13	1793.22	23	TGGCTCAGTTCAGCAGGAACAGT
miR-339- 5p	1927.74	1253.47	23	TCCCTGTCCTCCAGGAGCTCACT
miR-100	1676.5	2588.33	23	AACCCGTAGATCCGAACTTGTGA
miR-142- 5p	1623.29	1836.83	20	CCCATAAAGTAGAAAGCACT
miR-2478	1221.96	503.079	18	ATCCCACTTCTGACACCA
miR-92-3p	1024.94	723.388	24	TATTGCACTTGTCCCGGCCTGTAT
miR-205	1001.72	613.944	24	TCCTTCATTCCACCGGAGTCTGAA
let-7- 5p	950.746	1038.99	24	TGAGGTAGTAGGTTGTGTGGTTTT
miR-26- 5p	861.719	1037.32	23	CTTCAAGTAATCCAGGATAGGCT
miR-24	765.049	565.742	23	TGGCTCAGTTCAGCAGGAACAGA
miR-484- 5p	682.168	353.694	22	TCAGGCTCAGTCCCCTCCCGAT
miR-10- 5p	659.41	1185.43	23	ACCCTGTAGAACCGAATTTGTGA
miR-23-3p	652.018	518.957	23	ATCACATTGCCAGGGATTTCCAT
miR-100- 5p	642.265	882.212	23	AACCCGTAGATCCGAACTTGTGT
miR-4334-3p	636.192	405.988	21	TCCCTGTCCTCCAGGAGCTCT
miR-182- 5p	636.104	633.605	24	TTTGGCAATGGTAGAACTCACACT
miR-148-3p	633.736	699.737	22	TCAGTGCATGACAGAACTTGGT
miR-7977	631.837	163.154	18	TTCCCGGCCAATGCACCA
miR-127-3p	518.498	378.52	22	TCGGATCCGTCTGAGCTTGGCA
miR-486- 5p	514.973	1300.28	22	TCCTGTACTGAGCTGCCCCGAG
miR-1260	493.816	198.376	18	ATCCCACCGCTGCCACCA
miR-574-3p	493.309	342.021	22	CACGCTCATGCACACACCCACA
miR-2285	473.475	490.204	21	AAAACACGAACAAACTTTTCG
miR-16- 5p	468.114	555.187	24	TAGCAGCACGTAAATATTGGAGAA
miR-185- 5p	428.553	397.713	22	TGGAGAGAAAGGCAGTTCCTGA
miR-214-3p	427.559	435.916	22	ACAGCAGGCACAGACAGGCAGT
miR-3968	406.931	155.043	18	ATCCCACTCCTGACACCA
miR-126-3p	388.808	373.418	22	CGTACCGTGAGTAATAATGCGA
miR-2284	341.664	271.533	22	TGAAAAGTTCGTTCGGGTTTTT
miR-31- 5p	330.28	202.616	21	AGGCAAGATGCTGGCATAGCT
miR-4454	319.358	200.055	18	ATCCGAGTCACGGCACCA
miR-451- 5p	288.961	622.336	23	AAACCGTTACCATTACTGAGTTT
miR-652-3p	272.113	253.369	22	AATGGCGCCACTAGGGTTGTGT
miR-29-3p	238.798	247.093	23	TAGCACCATCTGAAATCGGTTAA
miR-181-3p	230.276	124.887	22	ACCATCGACCGTTGATTGTACC
miR-320-3p	215.3	156.686	24	AAAAGCTGGGTTGAGAGGGCGAAT
miR-210	209.727	167.272	22	CTGTGCGTGTGACAGCGGCTGA
miR-200- 5p	208.962	150.144	22	CATCTTACTGGGCAGCATTGGA
miR-146- 5p	201.707	260.959	23	TGAGAACTGAATTCCATAGGTAA
miR-151- 5p	200.392	209.367	23	TCGAGGAGCTCACAGTCTAGTAA
miR-1307- 5p	192.225	143.805	21	TCGACCGGACCTCGACCGGCT
miR-27	171.737	112.803	22	TTCACAGTGGCTAAGTTCCGCG
miR-144-3p	169.728	352.067	22	TACAGTATAGATGATGTACTCT
miR-450- 5p	168.904	107.79	21	TTTTGCAACATGTTCCTGAAT
bantam-3p	154.421	170.773	22	TGAGATCATCGTGAAAGCTGAT
miR-9995-3p	149.124	49.3486	18	ATCTCGGTGGAACCTCCA
miR-205-3p	146.722	94.6832	22	GATTTCAGTGGAGTGAAGCTCA
miR-193- 5p	143.106	111.467	22	TGGGTCTTTGCGGGCGAGATGA
miR-151-3p	142.815	139.735	23	CTAGACTGAAGCTCCTTGAGGAA
miR-141-3p	140.321	96.2292	24	TAACACTGTCTGGTAAAGATGGCT
miR-1386	139.376	34.2413	18	CTCCTGGCTGGCTCGCCA
miR-10174-3p	137.033	130.025	23	ATCACATTGCCAGGGATTACCAT
miR-9993-3p	129.698	37.221	18	ATCTCGGTGGGACCTCCA
miR-769	128.767	56.9445	22	TGAGACCTCCGGGTTCTGAGCT
miR-24- 5p	121.956	84.3546	23	GTGCCTACTGAGCTGATATCAGT
miR-221-3p	114.284	97.9182	24	AGCTACATTGTCTGCTGGGTTTCT
miR-342	108.398	78.3583	25	TCTCACACAGAAATCGCACCCATCT
miR-375-3p	108.364	70.2462	22	TTTGTTCGTTCGGCTCGCGTGA
miR-199-3p	105.367	109.847	24	ACAGTAGTCTGCACATTGGTTAAA
miR-191- 5p	105.164	107.78	24	CAACGGAATCCCAAAAGCAGCTGA
miR-276-3p	104.512	121.702	22	TAGGAACTTCATACCGTGCTCT
miR-28- 5p	103.503	130.682	23	AAGGAGCTCACAGTCTATTGAGA
miR-10955	102.424	27.4055	18	TCCCCGTACGGGCCACCA
miR-13-3p	95.9752	107.407	23	TATCACAGCCACTTTGATGAACT
miR-452- 5p	92.5773	74.9454	21	TGTTTGCAGAGGAAACTGAGA
miR-125-3p	92.5019	69.6136	23	ACAAGTCAGGCTCTTGGGACCTT
miR-2779	88.3135	20.8766	18	TTCCGGCTCGAAGGACCA
miR-142-3p	83.4801	62.8117	22	TGTAGTGTTTCCTACTTTATGG
miR-744- 5p	79.8101	58.8491	21	TGCGGGGCTAGGGCTAACAGC
miR-126- 5p	77.6315	87.6769	23	CATTATTACTTTTGGTACGCGAA
miR-143- 5p	75.8328	74.7065	23	GGTGCAGTGCTGCATCTCTGGTA
miR-203	71.3551	51.0499	22	TGAAATGTTTAGGACCACTAGC
let-7	65.2751	82.6601	24	TGAGGTAGTAGTTTGTGCTGTTAT
miR-149- 5p	64.6778	37.46	23	TCTGGCTCCGTGTCTTCACTCCC
miR-199- 5p	61.9678	49.9853	22	CCCAGTGTTCAGACTACCTGAA
miR-6119- 5p	61.1885	57.152	23	AGAGGTAAAAAATTGATTTGACT
miR-139- 5p	61.1205	58.2757	23	TCTACAGTGCACGTGTCTCCAGT
miR-320	58.4981	42.0142	21	AAAAGCTGGGTTGAGAGGGAA
miR-192- 5p	57.5551	64.1382	23	TGACCTATGAATTGACAGCCAGT
miR-9277	57.0187	14.5219	18	ATCCTGCCGACTACGCCA
miR-6412	55.8805	9.53168	18	AACCATCCTCTGCTACCA
miR-7550- 5p	55.707	13.0516	18	TTCCGGCTCGAAGGACCA
miR-1247- 5p	54.6933	23.094	22	ACCCGTCCCGTGCGTCCCCGGA
miR-500-3p	52.4165	39.9154	23	ATGCACCTGGGCAAGGATTCTGT
miR-203- 5p	52.3998	27.3911	22	AGTGGTTCTTAACAGTTCAACA
miR-502	51.5035	39.2384	23	ATGCACCTGGGCAAGGATTCTGT
miR-11202- 5p	50.878	11.6798	18	TTCCGGCTCGAAGGACCA
miR-32- 5p	50.2211	40.2809	21	TATTGCACATTACTAAGTTGC
miR-221- 5p	48.6037	51.5199	24	ACCTGGCATACAATGTAGATTTCT
miR-615-3p	48.5403	15.9645	21	TCCGAGCCTGGGTCTCCCTCT
miR-28-3p	47.6467	39.5966	24	CACTAGATTGAGAGCTCCTGGAAA
miR-484	44.5117	24.0922	24	TCAGGCTCAGTCCCCTCCCGATAA
miR-574- 5p	41.257	49.9802	23	TGAGTGTGTGTGTGTGAGTGTGT
let-7-3p	39.2478	25.9281	22	CTATACAGTCTACTGTCTTTCT
miR-885- 5p	38.8516	17.7338	22	TCCATTACACTACCCTGCCTCT
miR-1271	38.7401	54.0754	23	CTTGGCACCTAGTAAGTACTCAA
miR-28	38.6686	32.3848	23	TCGAGGAGCTCACAGTCTAGTAG
miR-107-3p	38.5434	28.7465	23	AGCAGCATTGTACAGGGCTATCT
miR-200	35.7914	29.9825	23	AATACTGCCTGGTAATGATGACA
miR-21- 5p	35.4336	40.4693	24	TAGCTTATCAGACTGATGTTGAAA
miR-145- 5p	34.8997	62.7874	20	GTCCAGTTTTCCCAGGAAAA
miR-3535	33.8288	37.6387	25	GGATATGATGACTGATTATCTGAGA
miR-103	33.2643	23.0244	23	AGCAGCATTGTACAGGGCTATCT
miR-193-3p	32.9126	28.7073	22	AACTGGCCTACAAAGTCCCAGT
miR-1983	32.5916	20.0288	21	CTCACCTGGAGCATGTTTTCT
miR-2440	31.4285	18.968	18	GTTCAGTGATGAGACCCT
miR-4286	29.8393	13.6322	18	ACCCCACTCCTGGTACCA
miR-6529- 5p	29.7398	18.138	21	GAGAGATCAGAGGCGCAGAGT
miR-186- 5p	29.5192	27.1738	22	CAAAGAATTCTCCTTTTGGGAA
miR-145-3p	29.4538	34.4148	22	ATTCCTGGAAATACTGTTCTAA
miR-452-3p	29.2985	26.7209	22	TCAGTCTCATCTGCAAAGAAGT
miR-106-3p	29.0444	28.1912	22	CCGCACTGTGGGTACTTGCTGT
miR-365-3p	27.7503	21.1013	22	TAATGCCCCTGAAAATCCTTAC
miR-30-3p	27.4694	29.1063	23	CTTTCAGTCGGATGTTTACAGTT
miR-214	26.2209	21.4924	23	ACAGCAGGCACAGACAGGCAGAA
miR-6238	25.6444	6.51643	18	AGTCAGCGGAGGAAAAGA
miR-7859	25.2382	16.3668	22	AAAAACTGGCAGCTTCATGTAA
miR-7134- 5p	25.1109	16.9232	21	ATGTCCGCGGGTTCCCTATCC
miR-339	24.9742	20.5556	22	TCCCTGTCCTCCAGGAGCTCAT
miR-103-3p	24.5755	21.0776	24	AGCAGCATTGTACAGGGCTATGTT
miR-222-3p	24.1248	22.3207	22	AGCTACATCTGGCTACTGGGAA
miR-7550	24.1219	5.65258	18	ATCCGGCTCGAAGGACCA
miR-26	23.9265	23.7135	23	TTCAAGTAATCCAGGATAGGAAA
miR-141- 5p	23.5854	12.9633	22	CATCTTCCAGCACAGTGTTGGA
miR-1-3p	23.3211	27.4512	23	TGGAATGTAAAGAAGTATGTACC
miR-25-3p	22.9314	21.9695	23	CATTGCACTTGTCTCGGTCTGTT
miR-370-3p	22.9095	10.5057	22	GCCTGCTGGGGTGGAACCTGGT
miR-423-3p	22.2395	12.3907	24	AGCTCGGTCTGAGGCCCCTCAGAA
miR-4508	22.1022	3.4176	20	AGCGGGGCTGGGCGCGCGCC
miR-10926	21.4644	4.01	18	ATCCCAGCGGTGCCTCCA
miR-224- 5p	21.2838	15.7754	25	CAAGTCACTAGTGGTTCCGTTTAGT
miR-140-3p	20.766	18.5382	23	ACCACAGGGTAGAACCACGGAAT
miR-221	20.2599	20.3601	23	AGCTACATTGTCTGCTGGGTTCT
miR-429-3p	20.091	14.2705	23	TAATACTGTCTGGTAATGCCGTA
miR-2904	19.9294	3.97068	20	GCGGGAGCCTCGGTCGGCCT
miR-503- 5p	19.8426	9.0218	23	TAGCAGCGGGAACAGTACTGCAG
miR-10400- 5p	19.8093	1.95163	19	CGGCGGCGGCGACTCTGGA
miR-107	19.7213	16.1952	24	AGCAGCATTGTACAGGGCTATGTT
miR-183- 5p	19.6615	28.8997	23	ATGGCACTGGTAGAATTCACTGA
miR-7857- 5p	19.6393	9.94963	22	TAGCCAGTTGGGGAAGAATGCC
miR-6596- 5p	19.282	2.01832	19	CCGGGCCCGGGTCTTCCCG
miR-7134-3p	19.1997	17.4932	21	ATGCGGAACCTGCGGATACGG
miR-9298- 5p	19.1285	13.3456	22	AGAAATGATGAACTTATTGACG
miR-424- 5p	18.8426	11.3055	23	CAGCAGCAATTCATGTTTTGAAT
miR-8	18.546	18.422	21	TAATACTGTCAGGTAATGATG
miR-1271- 5p	18.2485	21.5619	22	CTTGGCACCTAGTAAGTACTCT
miR-215- 5p	18.0152	42.4494	22	ATGACCTATGATTTGACAGACC
miR-628-3p	17.5538	15.3654	22	TTCTAGTAAGAGTGGCAGTCGA
miR-331-3p	17.2676	9.61562	22	GCCCCTGGGCCTATCCTAGACT
miR-2355- 5p	17.1662	17.5505	22	ATCCCCAGATACAATGGACAAT
miR-92	17.1279	9.58167	25	TATTGCACTTGTCCCGGCCTGTAGT
miR-342-3p	16.9707	17.3138	24	TCTCACACAGAAATCGCACCCATT
miR-236-3p	16.6169	16.4162	21	TAATACTGTCAGGTAATGATG
miR-6240	16.457	5.14602	20	AAAGCATCGCGAAGGCCCGC
miR-7857-3p	15.9435	8.12735	23	ATTGTTCTCCAACCTGGCTCTTT
miR-378-3p	15.3442	14.982	23	ACTGGACTTGGAGTCAGAAGGAA
miR-216- 5p	14.8219	15.8061	22	TAATCTCAGCTGGCAACTGTGA
miR-299-3p	14.4948	8.44767	22	GTATGTGGGACGGTAAACCGCT
miR-378	14.346	11.2627	25	ACTGGACTTGGAGTCAGAAGGCATT
miR-6123	14.1733	10.3468	21	TGCCAAGCCCACGTTCAAAGG
miR-147-3p	13.7465	9.58352	22	GTGTGCGGAAATGCTTCTGCTA
miR-3432- 5p	13.5391	14.7989	22	TGCGGGATCTTTAGTTGTGGAA
miR-2387- 5p	13.4737	5.23868	22	TGGAAGGCCTGGCTTTGCAGCG
miR-6937- 5p	12.5648	2.64285	19	CTCTAAGGGCTGGGTCGGT
miR-210-3p	12.2714	7.87003	23	ACTGTGCGTGTGACAGCGGCTGA
miR-6131	12.093	4.2732	20	GGCTGGTCCGATGGTAGTGG
miR-6119-3p	12.009	7.81678	22	CAAATCATTTTTTACTCTCCAT
miR-1949	11.5899	7.368	21	TACCAGGATGCCAGCACAGTT
miR-263- 5p	11.4713	14.8996	23	AATGGCACTAGAAGAATTCACGG
miR-101	11.092	12.2671	21	ACAGTACTGTGATAACTGACC
miR-665-3p	11.0359	3.45122	22	ACCAGTAGGCCGAGGCCCCTCT
miR-152	10.8632	11.4593	21	TCAGTGCATGACAGAACTTGA
miR-2887	10.7545	1.0386	20	TCGGGACCGGGGTCCGGTGC
miR-6236	10.4971	1.66852	18	CCGTCGCCGGCAGTCGGA
miR-4492	10.3718	1.92265	18	CGGGGCTGGGCGCGCGCC
miR-1839- 5p	9.88985	11.2	23	AAGGTAGATAGAACAGGTCTTGA
miR-128-3p	9.87852	6.02467	23	TCACAGTGAACCGGTCTCTTTAA
miR-429	9.77878	7.07218	23	TAATACTGTCTGGTAATGCCGTT
miR-95-3p	9.77312	10.809	21	TTCAACGGGTATTTATTGAGC
miR-1468- 5p	9.47813	10.436	21	CTCCGTTTGCCTGTTTTGCAA
miR-423- 5p	9.43575	6.41358	21	TGAGGGGCAGAGAGCGAGAAA
miR-374- 5p	9.22008	11.2912	23	TTATAATACAACCTGATAAGTGA
miR-130-3p	8.9662	7.08653	23	CAGTGCAATGTTAAAAGGGCATA
miR-455-3p	8.5034	12.2746	22	CAGTCCATGGGCATATACACCA
miR-148	8.19372	7.3197	24	TCAGTGCACTACAGAACTTTGTTA
miR-5100	8.19093	2.80343	22	TCGAATCCCAGCGGTGCCTCCA
miR-760-3p	8.12853	4.78957	22	CGGCTCTGGGTCTGTGGGGAGT
miR-155- 5p	8.11022	10.0302	23	TTAATGCTAATCGTGATAGGGAA
miR-379- 5p	8.0798	5.46502	23	TGGTAGACTATGGAACGTAGGAA
miR-1285	7.83692	2.5771	19	CCTGGGCAACATAGCGAGA
miR-11980	7.79327	2.13762	18	AACGGGCTTGGCGGAATC
miR-328-3p	7.70358	3.76537	24	CTGGCCCTCTCTGCCCTTCCGTTT
miR-11987	7.67858	3.2832	20	AGAGGAAACTCTGGTGGAGG
miR-6519	7.53533	3.08588	21	TAGCAGCGGGAACAGTAAAAA
miR-195-3p	7.45395	7.70058	23	CCAATATTGGCTGTGCTGCTCCT
miR-31-3p	7.31612	5.0259	23	TGCTATGCCAACATATTGCCATC
miR-2765- 5p	7.12943	9.37195	22	TGGTAACTCCACCACCGTTGGC
miR-204- 5p	7.11315	4.85928	24	TTCCCTTTGTCATCCTATGCCTGT
miR-998-3p	7.08807	7.90747	22	TAGCACCATGGAATTCAGCTTA
miR-235-3p	7.07917	3.80205	22	TATTGCACTCGTCCCGGCCTCA
miR-1434-3p	6.9752	2.88765	22	TGAAGAAATCTAAGGTCTGAGG
miR-99-3p	6.81315	4.28537	23	CAAGCTCGTGTCTGTGGGTCCGT
miR-9226- 5p	6.61475	2.91277	18	GTCCCTGTTCGGGCGCCA
miR-210- 5p	6.55037	5.62335	22	AGCCACTGCCCACCGCACACTG
miR-26-3p	6.51877	3.82232	22	CCTATTCTTGATTACTTGTTTC
miR-218	6.49962	4.95915	23	TTGTGCTTGATCTAACCATGTGA
miR-874-3p	6.49148	6.36897	24	CTGCCCTGGCCCGAGGGACCGAAA
miR-127	6.46942	4.37615	25	TCGGATCCGTCTGAGCTTGGCTTTT
miR-708- 5p	6.28413	6.02565	25	AAGGAGCTTACAATCTAGCTGGGAT
miR-326-3p	6.19778	4.65793	22	CCTCTGGGCCCTTCCTCCAGTT
miR-735- 5p	6.19462	2.80043	19	GGCTGGTCCGAAGGTAGTG
miR-1839-3p	5.89673	4.62593	23	AGACCTACTTATCTACCAACAGC
miR-192	5.89392	6.36553	24	CTGACCTATGAATTGACAGCCAGT
miR-532- 5p	5.8708	8.09233	24	CATGCCTTGAGTGTAGGACCGTTT
miR-2137	5.83492	1.26448	21	GCCGGCGGGAGCCCCGGGGAC
miR-3613- 5p	5.78062	8.66378	22	TGTTGTACTTTTTTTTTTGTTC
miR-411- 5p	5.71732	3.79962	22	TAGTAGACCGTATAGCGTACGA
miR-183-3p	5.66918	3.04718	22	TGAATTACCGAAGGGCCATAAA
miR-2-3p	5.58028	5.98468	23	TCACAGCCAGCTTTGATGAGCAC
miR-6516-3p	5.51285	4.60233	22	ATCATGTATGATACTGCAAACA
miR-877	5.44805	3.54833	24	GTAGAGGAGATGGCGCAGGGGACA
miR-106- 5p	5.34922	4.16112	22	TAAAGTGCTGACAGTGCAGAAT
miR-218- 5p	5.27595	4.57503	23	TTGTGCTTGATCTAACCATGTGT
miR-4497	5.2512	2.29483	18	GCTCCGGGACGGCTGGGA
miR-361-3p	5.14457	3.8909	24	CCCCCAGGTGTGATTCTGATTTGC
miR-139-3p	5.11407	3.41438	23	TGGAGACGCGGCCCTGTTGGAGT
miR-998	5.01737	5.77648	21	TAGCACCATGGAATTCAGCTT
miR-96- 5p	5.00472	8.08265	23	TTTGGCACTAGCACATTTTTGCA
miR-306- 5p	4.99975	5.14523	21	TCAGGTACTGAGTGACTCTGA
miR-211- 5p	4.99598	3.17712	21	TTCCCTTTGTCATCCTTTGAA
miR-275-3p	4.98673	6.88523	22	TCAGGTACCTGAAGTAGCGCGC
miR-329-3p	4.81188	2.04455	22	AACACACCTGGTTAACCTCTCC
miR-1388- 5p	4.80713	3.49482	23	AGGACTGTCCAACCTGAGAATGT
miR-532-3p	4.8059	3.06855	23	CCTCCCACACCCAAGGCTTGCAT
miR-1247-3p	4.71923	3.46387	21	CGGGAACGTCGGGACTGGAGC
miR-324-3p	4.67877	3.1622	22	ACTGCCCCAGGTGCTGCTGGTA
miR-365- 5p	4.66635	3.63282	23	AGGGACTTTTGGGGGCAGATGTG
miR-450-3p	4.64398	3.82077	19	ATCGGGAACATTTTGCATC
miR-228- 5p	4.59365	6.54893	23	AATGGCACTAGAAGAATTCACGG
miR-877- 5p	4.5178	2.71152	21	GTAGAGGAGATGGCGCAGGAA
miR-664-3p	4.46387	3.95068	24	TATTCATTTATCTCCCAGCCTACT
miR-6516	4.43078	3.4006	21	TTTGCAGTAACAGGTGTGAAC
miR-542-3p	4.3389	2.60537	23	TGTGACAGATTGATAACTGAAAT
miR-72- 5p	4.3108	2.60108	24	AGGCAAGATGCTGGCATAGCTGAA
miR-11986	4.24667	3.645	21	TAACTGAGTCCTTTGGAAAAT
miR-296- 5p	4.24232	1.31242	21	GAGGGCCCCCCCCAATCCTGT
miR-3431- 5p	4.15998	3.37247	23	CTCAGTCAGCCTTGTGGATGTAA
miR-331- 5p	4.06105	2.64133	24	TCTAGGTATGGTCCCAGGGATCCT
miR-330- 5p	4.0429	2.15422	23	TCTCTGGGCCTGTGTCTTAGGCT
miR-98- 5p	3.92507	4.17372	20	TGAGGTAGTAGGTTGTATTA
miR-507-3p	3.92363	4.68522	20	ATTGGCACGTCTTGGAATGA
miR-3613-3p	3.90787	3.70825	22	ACAAAAAAAAAAGCCCAACCCT
miR-2484	3.89245	2.64483	22	GAGCTGTGATGACTTCGATTGC
miR-885-3p	3.8274	2.35643	21	AGGCAGCGGGGTGTAGTGGAT
miR-2411-3p	3.82283	2.82433	23	TGAACTGTCTTACTCCCACATCT
miR-11985	3.80643	0.34105	18	CCACCGCTCTCCGCCCCC
miR-211	3.79455	2.79038	24	TTCCCTTTGTCATCCTTTGCCCAT
miR-491- 5p	3.7035	2.12043	24	AGTGGGGAACCCTTCCATGAGGAA
miR-185-3p	3.61742	1.91608	22	CAGGGGCTGGCTTTCCTCTGGC
miR-665- 5p	3.5924	1.07568	20	AGGGGTCTTGGCCTCTGCCC
miR-71- 5p	3.58887	4.15702	21	TGAAAGACATGGGTAGTGAGA
miR-182-3p	3.55847	1.82567	20	TGGTTCTAGACTTGCCAACT
miR-750-3p	3.49275	3.68907	23	CCAGATCTAACTCTTCCAGCTCT
miR-29	3.4629	2.82203	22	GCACCATTTGAAATCGGTTACT
miR-376-3p	3.35977	1.80147	22	ATCATAGAGGAAAATCCATGTT
miR-81-3p	3.30833	3.36505	20	TGAGATCATCGTGAAAGCTG
miR-505- 5p	3.2111	1.02565	23	GGGAGCCAGGAAGTATTGATGTT
miR-335- 5p	3.20527	1.75625	24	TCAAGAGCAATAACGAAAAATGTT
miR-317-3p	3.20168	4.00567	21	TGAACACAGCTGGTGGTATCT
miR-132-3p	3.1822	2.58547	22	TAACAGTCTACAGCCATGGTCG
miR-187-3p	3.1737	2.42585	23	TCGTGTCTTGTGTTGCAGCCGGA
miR-1329- 5p	3.1323	2.574	22	TACAGTGACCAGGTGACGACGG
miR-133	3.11935	1.77795	24	TTGGTCCCCTTCAACCAGCTGTAA
miR-1277-3p	3.05697	2.93022	21	TACGTAGATATATATGTATTT
miR-146	3.0476	3.73728	24	TTGAGAACTGAATTCCATAGGTAA
miR-338-3p	3.0327	2.8533	23	TCCAGCATCAGTGATTTTGTTGT
miR-9- 5p	3.01235	3.48708	21	TCTTTGGTATTCTAGCTGTAG
miR-1343-3p	2.9323	1.03863	24	CTCCTGGGGCCCGCACTCTCGCAT
miR-215	2.88065	2.89548	22	TGACCTATGAATTGACAGCCAT
miR-3969	2.84042	4.9693	23	CCCATAAAGTAGAAAGCACTATA
miR-361- 5p	2.83033	2.54845	23	TTATCAGAATCTCCAGGGGTAGA
miR-497- 5p	2.75948	2.12768	19	CAGCAGCACACTGTGGTAA
miR-194-3p	2.73657	1.92547	22	CACATGGAGTTGCTGTTACAAT
miR-9985	2.643	2.839	18	TTCACAGTGGCTAAGAAA
miR-223-3p	2.63077	1.54335	24	TGTCAGTTTGTCAAATACCCCATT
miR-330	2.55987	1.83262	25	CAAAGCACACGGCCTGCAGAGAGGT
miR-362- 5p	2.55887	2.29705	24	AATCCTTGGAACCTAGGTGTGAAA
miR-15- 5p	2.54128	1.7912	24	TAGCAGCACATAATGGTTTGTGTT
miR-409-3p	2.4816	1.7928	23	GAATGTTGCTCGGTGAACCCCTA
miR-184-3p	2.39807	2.86097	24	TGGACGGAGAACTGATAAGGGTTT
miR-11989	2.39242	1.4378	23	CCCAGGGATGTAGCTCCTAGTGC
miR-660	2.38217	3.4878	22	TACCCATTGCATATCGGAGCAA
miR-1277- 5p	2.38027	1.86303	22	TATATATATATATGTACGTATG
miR-299- 5p	2.36728	1.29248	22	TGGTTTACCGTCCCACATACAT
miR-504	2.29765	1.31132	23	AGACCCTGGTCTGCACTCTGTCA
miR-10	2.28518	4.40368	21	ACCCTGTAGAACCGATCTTGT
miR-194- 5p	2.28075	2.12143	24	TGTAACAGCAACTCCATGTGGAAA
miR-4770	2.26563	2.0505	18	TGAGATGAAGCTGTAGCT
miR-3195	2.25632	0.332867	18	CGCGCCGGGCCCGGGTCT
miR-486	2.24112	5.53407	25	TCCTGTACTGAGCTGCCCCGAGTTT
miR-316- 5p	2.22178	2.63897	21	TGTCTTTTCCCGCTTTGCTGC
miR-1388-3p	2.20052	1.10633	24	ATCTCAGGTTCGTCAGCCCGCATT
miR-11976	2.1491	1.21623	18	GGCGGGGGCGCCGGGGCC
miR-2355-3p	2.14635	1.56373	22	ATTGTCCTTGCTGTTTGGAGAT
miR-305- 5p	2.10495	2.50458	24	ATTGTACTTCATCAGGTGCTCTGG
miR-144- 5p	2.08963	4.82143	23	GGATATCATCATATACTGTAAGT
miR-652	2.07728	1.83068	24	AATGGCGCCACTAGGGTTGTGAAA
miR-652- 5p	2.06563	2.3163	24	ACAACCCTAGGAGAGGGTGCCATT
miR-34- 5p	2.056	2.11222	24	TGGCAGTGTCTTAGCTGGTTGTTT
miR-317	2.00008	2.70178	23	TGAACACAGCTGGTGGTATCTCT
miR-330-3p	1.99377	0.822867	24	CAAAGCACACGGCCTGCAGAGAGT
miR-455- 5p	1.98902	1.7468	22	GTATGTGCCTTTGGACTACACT
miR-141	1.9887	1.24742	25	TAACACTGTCTGGTAAAGATGGCCT
miR-3615	1.98565	0.2613	19	CGCCCCTCGCGGCCCGCGG
miR-11975	1.98337	1.31968	18	GGCGGGGGCGCCGGGGCC
miR-197-3p	1.97492	1.05405	24	TTCACCACCTTCTCCACCCAGCAT
miR-2474	1.94527	1.5135	22	TACCGGGCCAGCTGGAAGGAGA
miR-296-3p	1.94485	0.8649	24	AGGGTTGGGCGGAGGCTTTCCTTT
miR-432- 5p	1.88402	1.53347	23	TCTTGGAGTAGGTCATTGGGTAA
miR-16-3p	1.79035	1.6091	23	CCAGTATTAACTGTGCTGCTGAA
miR-5606- 5p	1.76607	0.4209	18	GTGAAGAGACATGAGAGG
miR-424-3p	1.76427	0.646183	23	CAAAACGTGAGGCGCTGCTATAA
miR-5991	1.74463	2.2149	20	TGAGGTAGTAGGTTGTGTTA
miR-93- 5p	1.72453	1.53847	23	CAAAGTGCTGTTCGTGCAGGTTT
miR-4324	1.70568	1.087	20	TCCCTGAGACCCTAACTTTA
miR-2285- 5p	1.69957	1.86933	22	GAAAAGTTCGTTTGGGTTTTCC
miR-503-3p	1.69942	0.583	23	GGAGTATTGTTTCTGCTGCCCGG
miR-2448-3p	1.66378	0.976233	22	GTGGTTGATTGGATCCGTGGGT
miR-1307-3p	1.63713	0.79645	25	ACTCGGCGTGGCGTCGGTCGTGGTT
miR-218-3p	1.62768	0.871233	21	AAACATGGTTCCGTCAAGCAC
miR-222	1.59193	0.8849	26	AGCTACATCTGGCTACTGGGTCTCTA
miR-7911- 5p	1.57238	0.759233	18	CTCCCGGCCAATGCACCA
miR-124-3p	1.57118	4.17518	22	TCAAGGTCCGCTGTGAACACGG
miR-769- 5p	1.5613	0.3523	22	GGAGACCTCCGGGTTCTGAGCT
miR-191	1.55883	1.64608	22	GAACGAAATCCAAGCGCAGCTG
miR-6529-3p	1.50162	0.572683	22	CCTGTGCCTTTTACCTCTTTAA
miR-3957-3p	1.4912	1.12603	21	ACGCACAGCACCTCACTGAGC
miR-708-3p	1.4326	1.611	24	CCATCTAGACTGTGAGCTTCTAGA
miR-7341-3p	1.4277	0.8447	18	TAAAATGCACTGAGACCT
miR-499- 5p	1.40648	1.09363	24	TTAAGACTTGCAGTGATGTTTAAC
miR-30	1.38792	1.30863	23	TGTAAACATCCACGACTGGAAGA
miR-196- 5p	1.37995	1.08472	23	TAGGTAGTTTCATGTTGTTGGGT
miR-516- 5p	1.37335	0.323567	22	TTCTCGAGGAAAGAAGCACTTT
miR-9983-3p	1.36867	0.842583	22	TTTTTTGCTGGAACATTTCTGG
miR-14-3p	1.34908	1.19277	20	TCAGTCTTTTTCTCTCTCCT
miR-3964	1.34778	1.85657	20	CATAAAGTAGAAAGCACTAA
miR-2683	1.3475	0.789917	23	TGATTGGAAGACACTCTGCAACT
miR-34-3p	1.30905	0.788933	22	CAATCAGCAAGTATACTGCCCT
miR-199	1.29048	1.45552	21	ACAGTAGTCTGCACATTGGCA
miR-10172-3p	1.28698	1.3984	22	TCACTGGGCATCCTCTGCTTTA
miR-212- 5p	1.27407	1.51197	23	ACCTTGGCTCTAGACTGCTTACT
miR-497-3p	1.25717	0.81235	22	CAAACCACACTGTGGTGTTGGA
miR-132- 5p	1.25615	0.9214	22	ACCGTGGCTTTCGATTGTTACT
miR-21-3p	1.25615	1.03538	24	CAACAGCAGTCGATGGGCTGTCGT
miR-195- 5p	1.23572	0.949883	22	TAGCAGCACAGAAATGTTGGTT
miR-208-3p	1.23535	0.656933	22	ATAAGACGAGCAAAAAGCTTGT
miR-7704	1.2283	0.0634667	18	CGGGGTCCGCGGCGATGT
lin-4	1.21885	0.3671	21	TCCCTGAGACCTAACTTGTGA
miR-709	1.21347	0.110567	18	AGGCTGAGGCTGGAGGAT
miR-345-3p	1.18603	1.03042	23	CCCTGAACTAGGGGTCTGGAGAA
miR-1306- 5p	1.17883	0.70415	23	CCACCTCCCCTGCAAACGTCCAT
miR-5126	1.1618	0.0786833	18	CGCGCGCGGGGCCCGGGG
miR-3162-3p	1.13538	0.175167	18	CTCCCGACCCCTCCACCC
miR-2765	1.1199	1.71378	24	TGGTAACTCCACCACCGTTGGCAA
miR-744-3p	1.09928	0.52745	22	CTGTTGCCACTAACCTCAACCT
miR-150- 5p	1.09828	1.1688	24	TCTCCCAACCCTTGTACCAGTGAA
miR-502-3p	1.0978	0.895883	25	ATGCACCTGGGCAAGGATTCTGATT
miR-6134	1.0471	1.27327	20	TGAGGTAGTAGGTTGTAGAA
miR-143	1.03378	0.981133	23	ATCTGAGATGAAGCACTGTAGCT
miR-873- 5p	1.02187	0.959167	21	GCAGGAACTTGTGAGTCTCCT
miR-551-3p	1.01713	0.967683	22	GCGACCCATACTTGGTTTCAGT
miR-2312	1.0016	0.79905	22	AAAACCTGAATGATCTTTTCGG
miR-19-3p	0.993767	1.52797	24	TGTGCAAATCCATGCAAAACTGTA
miR-425- 5p	0.989467	0.720317	24	ATGACACGATCACTCCCGTTGAGA
miR-8549	0.9707	1.06968	20	TGAGGTAGTAGGTTGTATTT
miR-2285-3p	0.96605	0.98825	20	AGCCTGAATGAACTTTTTGG
miR-9851-3p	0.958983	0.978883	21	TGGCACCAGCACTGGCGGTGG
miR-500	0.9478	1.12227	24	ATGCACCTGGGCAAGGATTCTGTA
miR-2435	0.92125	0.760667	22	AAACTCGAATGAACTTTTTGGT
miR-10182-3p	0.92035	0.113267	22	GCGGCCCGCGGGCTCGGATGCT
miR-1842- 5p	0.913633	0.83415	21	TGGCTCTGCGAGGTCGGCTCT
miR-574	0.9122	0.417833	22	CTCATGCACACACCCACACGCC
miR-9270	0.897417	0.56025	18	GAAGGGACGGGCGATGGC
miR-1296- 5p	0.8937	0.5146	23	TTAGGGCCCTGGCTCCATCTCAA
miR-451	0.882833	1.90583	22	CAAACCGTTACCATTACTGAGT
miR-128	0.878733	0.832517	23	TCACAGTGAACCGGTCTCTTTAG
miR-17- 5p	0.870833	0.851567	25	CAAAGTGCTTACAGTGCAGGTAGAA
miR-7862	0.86405	0.466117	21	TGGTGCTCCCTGGAGCTGAGC
miR-338- 5p	0.857583	1.40345	22	AACAATATCCTGGTGCTGAGAA
miR-660- 5p	0.825083	0.795183	24	TACCCATTGCATATCGGAGCTGAA
miR-15-3p	0.80515	0.320283	23	CGAATCATTATTTGCTGCTCTAA
miR-2403	0.7915	0.31205	23	CTCGGGAAGCTAGCTGGCCTTGT
miR-20- 5p	0.7772	0.613633	25	TAAAGTGCTTATAGTGCAGGTAGAA
miR-1292-3p	0.7733	0.0620167	18	CTCCCGCCCCGCCTCCCG
miR-3976	0.772883	0.13975	18	GATATAGACAGCAGGACG
miR-541- 5p	0.7653	0.326667	25	AAAGGATTCTGCTGTCGGTCCCACT
miR-1434- 5p	0.756533	0.278833	20	GTACATGATGACTGAAATTT
miR-10182- 5p	0.7514	0.289183	25	CAGTCCGGTCCCGCGGTGTCTCCGC
miR-17-3p	0.737133	0.86055	22	ACTGCAGTGAAGGCACTTGAAA
miR-379	0.733683	0.80535	24	TGGTAGACTATGGAACGTAGGCAT
miR-1306-3p	0.723417	0.458133	22	TGGACGTTGGCTCTGGTGGTGA
miR-7975	0.7176	0.135683	18	ATCCTAGTCACGGCACCA
miR-188- 5p	0.714783	0.48215	23	CATCCCTTGCATGGTGGAGGGTT
miR-3956- 5p	0.710283	0.338667	23	GTACGTGGATGCTGAAGGTCAGA
miR-23- 5p	0.700817	0.414933	21	GGGGTTCCTGGGGATGGGATT
miR-184- 5p	0.695267	0.406117	22	CCTTATCACTTTTCCAGCCAGC
miR-421-3p	0.691783	0.727067	23	ATCAACAGACATTGATTGGGCGT
miR-21	0.686883	0.787033	20	TAGCTTATCAGACTGATAAA
miR-6529	0.650367	0.422417	23	GAGAGATCAGAGGCGCAGAGTAT
miR-1298- 5p	0.641833	1.63138	22	TTCATTCGGCTGTCCAGATGTA
miR-27- 5p	0.639833	0.486533	25	AGAGCTTAGCTGATTGGTGAACAGT
miR-381-3p	0.623767	0.362533	22	TATGCAGGGGCAAGCTCTCTGT
miR-222- 5p	0.621767	0.625867	21	CTCAGTAGCCAGTGTAGATCC
miR-507	0.621633	0.4323	22	TGATTGGTACTTCTTAGAGTGA
miR-9983	0.609417	0.38545	23	TTTTTTGCTGGAACATTTCTGGA
miR-7477- 5p	0.6004	0.13485	18	GCGCGAAGCGGGGCTGGG
miR-7- 5p	0.599117	0.324283	18	ACTGATGATGTGTTGTTG
miR-32-3p	0.585583	0.62015	21	CAATTTAGTGTGTGTGATATT
miR-539-3p	0.575133	0.281617	22	AATCATACAAGGACAATTTCTT
miR-279-3p	0.56615	0.35345	21	TGACTAGATTTTCACTCATTC
miR-2	0.54605	0.461817	23	TATCACAGCCAGCTTTGATGAGT
miR-138- 5p	0.537167	0.536933	23	AGCTGGTGTTGTGAATCAGGCCG
miR-493-3p	0.527733	0.1788	23	TGAAGGTCTACTGTGTGCCAGTA
miR-71-3p	0.515867	0.538033	22	TCTCACTACCTTGTCTTTCATG
miR-185	0.5153	0.295817	23	CTGGAGAGAAAGGCAGTTCCTGA
miR-3548	0.511783	0.741583	22	CAGCACTGTCCGGTAAGATGTC
miR-363-3p	0.50135	0.330617	23	ATTGCACGGTATCCATCTGCGTT
miR-487- 5p	0.49345	0.300217	22	GTGGTTATCCCTGCTGTGTTCG
miR-146-3p	0.492917	0.619867	22	CCTAGGGACTCAGTTCTGGTAA
miR-422	0.491267	0.25285	23	ACTGGACTTGGGGTCAGAAGGCA
miR-517-3p	0.489817	0.0735167	22	ATCGTGCATCCCTTTAGAGTGT
miR-1338- 5p	0.487733	0.300467	23	AGGACTGTCCAACCTGAGAATGA
miR-9226	0.485133	0.302517	19	TCCCTGTTCGGGCGCCAAA
miR-335-3p	0.48475	0.381283	23	CTTTTTCATTATTGCTCCTGACC
miR-29- 5p	0.47345	0.792133	24	GCTGGTTTCATATGGTGGTTTAGA
miR-4600	0.470717	0.331017	18	CGTCGCCCGCGTTCCCCC
miR-971- 5p	0.4673	0.0718667	18	CTCTAAGTCAGAATCCCG
miR-6525	0.459533	0.336833	20	CCGGGGAAAGCAGGAGTGAG
miR-211-3p	0.459117	0.7933	21	GCAGGGACAGCAAAGGGGTGC
miR-2796-3p	0.44675	0.469933	23	GTAGGCCGGCGGAAACTACTTGC
miR-4332	0.440733	0.138317	18	CCGGGCGCCGCCGGGCGC
miR-219-3p	0.44025	0.525817	22	AGAGTTGAGTCTGGACGTCCCG
miR-3963	0.4402	0.153733	18	ATCCCACTTCTGACACCG
miR-762	0.430683	0.407967	20	CTGGGGCTGGGGCTGGGGCT
miR-106	0.42855	0.372883	25	CAAAGTGCTTACAGTGCAGGTAGAT
miR-263	0.417183	0.07385	23	AATGGCACTGAAAGAATTCACGG
miR-2331-3p	0.415433	0.2387	23	ACCCTGCAGCCAAAGAAGCTACT
miR-340-3p	0.406283	0.311383	24	TCCGTCTCAGTTACTTTATAGCCT
miR-12034	0.401483	0.0798167	19	GCCCCCGGGGAGCCCGGCG
miR-760	0.399567	0.447117	23	CGGCTCTGGGTCTGTGGGGAGTT
miR-677-3p	0.397383	0.109667	24	TGAAGCCAGATGCCGTTTCTGAGA
miR-300-3p	0.387517	0.26195	22	TATGCAAGGGCAAGCTCTCTGA
miR-551- 5p	0.386	0.30985	23	GAAATCAAGCGTGGGTGAGACCT
miR-1323- 5p	0.384067	0.1397	22	TCAAAACTGAGGGGCATTTTCT
miR-671-3p	0.383567	0.362167	23	TCCGGTTCTCAGGGCTCCACCAA
miR-494- 5p	0.37835	0.2249	22	AGGTTATCCGTGTTGTCTTCTC
miR-16	0.37525	0.641167	24	TAGCAGCACGTAAATATTGGAGAC
miR-668-3p	0.367333	0.141617	21	TGTCACTCGGCCCACTACCCA
miR-425-3p	0.3673	0.508383	23	ATCGGGAATGTCGTGTCCGCCCT
miR-190- 5p	0.365133	0.47705	21	AGATATGTTTGATATTCTTGG
miR-6535	0.355267	0.335483	22	TAGGGGGAGCGGTTGGAGGACT
miR-450	0.352283	0.221783	24	TTTTGCAACATGTTCCTGAATATT
miR-2366	0.345283	0.2484	23	TGGGTCACAGAAGAGGGTCTGGT
miR-345- 5p	0.345117	0.3947	24	GCTGACTCCTAGTCCAGTGCTAGA
miR-411-3p	0.339383	0.143017	22	TATGTAACACGGTCCACTAATT
miR-11977	0.338567	0.283383	20	TGGCTCAGTTCAGCAGGATG
miR-216-3p	0.337417	0.186567	22	CACAGTGGTCTCTGGGATTATG
miR-1307	0.323567	0.160533	26	ACTCGGCGTGGCGTCGGTCGTGGTAT
miR-518	0.321233	0.0975333	22	CAAAGCGCTCCCCTTTAGAGGT
miR-409- 5p	0.31865	0.177417	25	AGGTTACCCGAGCAACTTTGCATCA
miR-133-3p	0.3162	0.2587	24	TTGGTCCCCTTCAACCAGCTGTTA
miR-457	0.314983	0.151267	22	TAGCAGCACGTCAATATTGGAA
miR-72	0.312417	0.155067	21	TGGCAAGATGCTGGCATAGCT
miR-12044	0.3117	0.222733	21	AATGGATTACTTCTGATTGCT
miR-340- 5p	0.310967	0.524133	22	TTATAAAGCAATGAGACTGAAA
miR-154- 5p	0.309083	0.0663667	24	AGAGGTCTTCCATGGTGCATTCGT
miR-25	0.308183	0.288033	20	CATTGCACTTGTCTCGGAAA
miR-196-3p	0.302583	0.308867	21	CAACGACATTAAACCACCCGA
miR-664- 5p	0.301167	0.44035	24	ACAGGCTAGGAGAAATGATTGGAA
miR-520- 5p	0.296267	0.09855	21	CTCCAGAGGGAAGTACTTTCT
miR-874	0.295317	0.18215	26	CTGCCCTGGCCCGAGGGACCGACTTT
miR-3064- 5p	0.294367	0.184683	22	TGGCTGTTGTGGTGTGCAAAAC
miR-7864	0.28095	0.135367	21	CTTCCTCTTCCGGTCGGCAGT
miR-3432	0.280483	0.298317	22	TGCGGGATCTTTAGTTGTGGTA
miR-3958- 5p	0.274967	0.0938833	22	AGGTTGTCCGTGATGTATTTGC
miR-22- 5p	0.27465	0.121617	23	AGTTCTTCAGTGGCAAGCTTTAA
miR-4695-3p	0.273967	0.175067	19	ATCCCACCGCTGCCACCTT
miR-512-3p	0.27315	0.0662833	22	AAGTGCTGTCATAGCTGAGGTC
miR-3970	0.27265	0.5216	20	TGAGGTAGTAGTTTGTGCAT
miR-9182	0.2666	0.116783	22	TTGCACAAAGAGTCTCATGTCT
miR-10395-3p	0.26215	0.202767	20	TGTATTCGTACTGTCTGATG
miR-378- 5p	0.260933	0.183117	23	CTCCTGACTCCAGGTCCTGTGAA
miR-455	0.257483	0.48605	23	TGTGCCTTTGGACTACATCGTGT
miR-139	0.2571	0.169267	22	TGGAGACGCGGCCCTGTTGGAA
miR-12051	0.250833	0.183767	22	ACTCCTGCAGCATCTGTTCCGA
miR-758-3p	0.24945	0.01	22	TTTGGGACCTGGTCCACTAACT
miR-136-3p	0.2479	0.1777	22	TATCATCGTCTCAAATGAGTCT
miR-191-3p	0.245833	0.222833	23	CTGCGCTTGGATTTCGTTCCCTT
miR-320- 5p	0.242	0.3544	22	GCCTTCTCTTCCCGGTTCTTCC
miR-1454	0.238933	0.105467	19	TGATGAAACTTTGGATCCC
miR-145	0.23725	0.4028	21	GTCCAGTTTTCCCAGGAAATT
miR-1692	0.235133	0.128083	18	TAGCTCAGTCGGTAGAGC
miR-219- 5p	0.2345	0.214783	23	TGATTGTCCAAACGCAATTCTCT
miR-151	0.229517	0.152983	25	CTAGACTGAAGCTCCTTGAGGAAAA
miR-7475- 5p	0.225233	0.0295667	18	GGCGCCGCCGCCCCCTCC
miR-10-3p	0.224283	0.35365	22	AGATTCGATTCTAGGGGAATAA
miR-153-3p	0.2219	0.11715	24	TTGCATAGTCACAAAAGTGATCAT
miR-485- 5p	0.221167	0.124183	24	AGAGGCTGGCCGTGATGAATTCGT
miR-93-3p	0.220933	0.03215	22	ACTGCTGAGCCAGCACTTCTCT
miR-10172- 5p	0.219217	0.203033	22	AAGTACAGGATGCCCAATGAAT
miR-235	0.21395	0.100517	24	TATTGCACTTGTCCCGGCCTGACT
miR-525- 5p	0.212967	0.0972167	21	CTCCAGAGGGATGCACTTTCT
miR-973-3p	0.207833	0.0626	18	TCAGCCCTCGACACAAGA
miR-615- 5p	0.207817	0.1132	22	GGGGGTCCCCGGTGCTCGGATC
miR-1304-3p	0.203617	0.2194	18	ATCTCACTGGAGCCTCCA
miR-518- 5p	0.203	0.0720667	21	CTACAAAGGGAAGCCCTTTCT
miR-181	0.202967	0.141017	25	AAAACCATCGACCGTTGATTGTACC
miR-301- 5p	0.202383	0.1212	22	GCTCTGACGAGGTTGCACTACT
miR-33- 5p	0.201783	0.09165	22	GTGCATTGTAGTTGCATTGCAA
miR-195	0.198917	0.170733	22	TAGCAGCACTTAAATATTGGAA
miR-10225	0.195433	0.0705833	21	TCGAGCCTGACAGATCACACA
miR-543- 5p	0.193683	0.0661167	21	AAGTTGCCCGTGTCTTTTTCG
miR-12059	0.1929	0.152283	21	TCTCCTCCCACCCTGCCTCCT
miR-1543	0.192233	0.140767	24	TTGGTCCTAGTCTGGGTGCAAACT
miR-494-3p	0.19175	0.152617	25	TGAAACATACACGGGAAACCTCTAA
miR-140- 5p	0.191017	0.398167	23	CAGTGGTTTTACCCTATGGTAAA
miR-212-3p	0.187967	0.17195	21	TAACAGTCTCCAGTCACGGCC
miR-5627-3p	0.1832	0.01	18	CTCCCCGGCGCCGCTCGT
miR-3085-3p	0.182167	0.167667	22	TCTGGCTGCTATGGCCCCCTCT
miR-9027	0.180333	0.05645	21	AGGAGCTGACCAATGAGTTGT
miR-214- 5p	0.178517	0.20215	22	TGCCTGTCTACACTTGCTGTAA
miR-2319	0.176917	0.25585	20	CTACTCTGTATTAGGCACTT
miR-544	0.175983	0.0314333	22	TTCTGCATTTTTAGCAAGTTCT
miR-532	0.175	0.348333	25	CATGCCTTGAGTGTAGGACCGTTTT
miR-500- 5p	0.17175	0.3487	25	TAATCCTTGCTACCTGGGTGAGAGA
miR-285	0.1708	0.22285	22	TAGCACCATTTGAAATCAGTTC
miR-92- 5p	0.170567	0.236583	24	AGGGACGGGACGCGGTGCAGTGTT
miR-379-3p	0.16985	0.0306833	22	TATGTAACACGGTCCACTAATT
miR-127- 5p	0.168983	0.0313667	23	TGCTGAAGCTCAGAGGGCTCTGA
miR-543-3p	0.168317	0.0782	23	AAACATTCGCGGTGCACTTCTTA
miR-277-3p	0.164417	0.118767	23	TAAATGCACTATCTGGTACGACA
miR-10174- 5p	0.16425	0.130417	23	GGGTTCCTGGCATGCTGATTTAA
miR-4791	0.163667	0.29455	18	TGGATATGATGACTGATA
miR-2288	0.16355	0.0568333	21	TGAGGTAGTAGGTGTGTGGTT
miR-1	0.1611	0.267167	23	CTGGAATGTAAAGAAGTATGTAT
miR-96	0.161017	0.0942167	24	TTTGGCACTAGCACATTTTTTGCT
lin-4- 5p	0.15835	0.126817	21	TCCCTGAGACCCTACTTGTGA
miR-18- 5p	0.155067	0.134183	25	TAAGGTGCATCTAGTGCAGATAGAA
miR-194	0.153617	0.173367	24	TGTAACAGCAACTCCATGTGGACC
miR-2311	0.15155	0.0564667	23	TACTGAAACTGGGCTCGTAGTGT
miR-8970	0.147983	0.0651333	22	CCCGGGGGCTGTAGTGACCGCG
miR-12036	0.144033	0.129717	24	CGGCTCCGTGACTCGTCCGTGGAC
miR-93	0.143233	0.105883	25	AAAGTGCTGTTCGTGCAGGTAGTGT
miR-12032	0.1381	0.0219	18	TCTTGCCTGGAGAATCCC
miR-1599	0.13715	0.0630333	18	AGGGGGGACAAAAAAAAA
miR-495- 5p	0.137017	0.1376	22	GAAGTCGCCCATGTTCTTTTCG
miR-20-3p	0.136917	0.0539167	23	ACTGCATTATGAGCACTTAAAGA
miR-25- 5p	0.135133	0.107333	25	AGGCGGAGACTTGGGCAATTGCTTT
miR-10170- 5p	0.1314	0.198667	22	ACCGGCGCAGCGGCTGACCTGG
miR-12045	0.130983	0.163483	21	ACCCGGGAAGTCCCTGACACT
miR-374-3p	0.1293	0.0955333	23	CCTTATCAGGTTGTATTGTAATT
miR-8986	0.126467	0.0527333	23	TAGTGTGCTAGAGTCCTCGAAGT
miR-6121-3p	0.126317	0.0859667	20	CTGGATGATGGACACTGAGG
miR-136- 5p	0.1241	0.209067	21	ACTCCATTTGTTTTGATGAAA
miR-315- 5p	0.123383	0.14005	21	TTTTGATTGTTGCTCAGAAAG
miR-1249-3p	0.123067	0.0324833	23	ACGCCCTTCCCCCCCTTCTTCTT
miR-1911- 5p	0.121767	0.50645	23	TGAGTACCGCCATGTCTGTTGGG
miR-350-3p	0.121567	0.115217	20	TTCACAAAGTCCATACACTT
miR-215-3p	0.1196	0.357367	22	TCTGTCATTCTGTAGGCCAATA
miR-802- 5p	0.117667	0.39345	22	TCAGTAACAAAGATTCATCCTT
miR-4872	0.117033	0.0416167	19	GAAAACAAAAACTCTGAGT
miR-135-3p	0.115867	0.113683	22	TGTAGGGATGGAAGCCATGAAA
miR-9	0.113533	0.04625	22	TAAAGCTAGATAACCGAAAGTA
miR-3546	0.11185	0.157017	21	ATAACCCGGGCCAAAAGCTCG
miR-323-3p	0.1115	0.12305	21	CCCAATACACGGTCGATCTCT
miR-208- 5p	0.111367	0.0467167	22	GAGCTTTTGGCCCGGGTTATAC
miR-490- 5p	0.110767	0.14885	20	CCATGGATCTCCAGGTGGGT
miR-410- 5p	0.1091	0.0205833	21	AGGTTGTCTGTGATGAGTTCG
miR-935	0.108417	0.0205833	22	CAGTTACCGCTTCCGCTACCGC
miR-9261	0.1065	0.0215667	18	CGCGGTGGGGCGCGGGAC
miR-663	0.105767	0.0807167	19	GGCCCGGCCGTGCCGGCGG
miR-499	0.1051	0.0517167	25	TTAAGACTTGCAGTGATGTTTAACT
miR-1296-3p	0.104917	0.03035	21	AGTGGGGCTTTGACCCTAACC
miR-10031- 5p	0.1044	0.01	18	TGGATCTGTGGGTGAACC
miR-1388	0.104333	0.0766667	22	ATCTCAGGTTCGTCAGCCCGTT
miR-2468	0.10375	0.0724667	22	ATAGAAACATGGAAGATTGTCA
miR-133- 5p	0.103717	0.0314333	22	GAGCTGGTAAAATGGAACCAAA
miR-515- 5p	0.103333	0.0207833	23	TTCTCCAAAAGAAAGCACTTTCT
miR-57- 5p	0.0993	0.105067	19	TACCCTGTAGAACCGATCT
miR-4301	0.0974167	0.0612833	19	CTCCCACTGCTTCACTTGA
miR-12041	0.0960333	0.0581333	22	ACTGAAGGCCTTGCACCTCTGA
miR-2331- 5p	0.0959167	0.103183	23	GGCTTCCGTGCCTGCAGATGTCT
miR-2295	0.0946667	0.102817	21	TCGGGGTCGGAGGAAGGTTCT
miR-487-3p	0.0935167	0.0961833	22	TCGTACAGGGTCATCCACTTTA
miR-1193-3p	0.0920667	0.0505167	22	TAGGTCACCCGTTTGACTATCT
miR-1895	0.0919333	0.01	20	CGAGGAGGACGAGGAGGACG
miR-7551	0.0915667	0.0684	18	GGGGCCCAAGTCCTTCTG
miR-3432-3p	0.08835	0.164717	23	AGCAACTAAAGATCCCTCAGGCA
miR-12135	0.0872833	0.0872667	18	CAAAGGTTCGTTTGTAAA
miR-3959- 5p	0.0869833	0.02085	24	GGTTGATCAGAGAACATACATTAA
miR-3714	0.0869667	0.0326833	18	GAAGGCAGCGGAGCTCCC
miR-12125	0.0835	0.02085	20	TCACCTGGCGTAAGCAATTC
miR-519- 5p	0.0826333	0.04805	21	CTCTAGAGGGAAGCGCTTTCT
miR-522- 5p	0.0826333	0.04805	21	CTCTAGAGGGAAGCGCTTTCT
miR-523- 5p	0.0826333	0.04805	21	CTCTAGAGGGAAGCGCTTTCT
miR-4683	0.08235	0.0420167	22	TGGAGATCCAGTGCTCGCCCGA
miR-3178	0.0819167	0.0295667	19	CGGGGCGCGGCCGGAAAGG
miR-376	0.0808333	0.0316333	22	ATCATGGAGGAAAATCCACACT
miR-1465	0.0807667	0.0598833	18	GAGGTGCTGGTTGCTTTT
miR-934- 5p	0.08055	0.05995	20	TGTCTACTACTGGAGACACT
miR-153- 5p	0.0800833	0.0443167	23	GTCATTTTTGTGATGTTGCAGCT
miR-3154	0.0795333	0.0578167	21	CAGAAGGGGAGTTGGAGCAGA
miR-377- 5p	0.0779167	0.06635	22	AGAGGTTGCCCTTGGTGAATTC
miR-223- 5p	0.0759333	0.0354667	25	TGTGTATTTGACAAGCTGAGTTGGT
miR-382- 5p	0.07525	0.0596167	22	GAAGTTGTTCGTGGTGGATTTT
miR-735-3p	0.0736333	0.0855333	18	CCCACTGCTAAATTTGAC
miR-10001-3p	0.0732667	0.0296333	18	GCCGCCGCCCCCTCCCAC
miR-10173- 5p	0.0732667	0.04	22	AGGAAGTGAGGAAGGAGCCAGA
miR-281- 5p	0.0725667	0.0539167	22	AAGAGAGCTATCCTTCGACAGT
miR-206-3p	0.0722667	0.03275	24	TGGAATGTAAGGAAGTGTGTGGAA
miR-101- 5p	0.0721833	0.0435333	22	CAGTTATCACAGTGCTGATGAA
miR-186-3p	0.0711833	0.0505833	22	GCCCAAAGGTGAATTTTTTGAA
miR-4510	0.0711667	0.0354667	23	TGAGGGAGTAGGTTGTGTGGTTG
miR-6501	0.07095	0.0565333	23	CCAGGGCAGCCTGTGGTAACAGT
miR-628- 5p	0.07025	0.157483	24	ATGCTGACATATTTACTAGAGGAA
miR-137-3p	0.0699667	0.07145	22	TATTGCTTGAGAATACACGTAG
miR-1283	0.0685167	0.04805	22	CTACAAAGGAAAGCGCTTTCTG
miR-329- 5p	0.0674833	0.03035	22	GAGGTTTTCTGGGTTTCTGTTT
miR-941	0.0645833	0.0664	23	CACCCGGCTGTGTGCACATGTGC
miR-8357- 5p	0.0639667	0.165	18	TCCGCAGTAGCACAACTT
miR-10240- 5p	0.06395	0.0490333	18	GTCAGGATGGCCGAGCGA
miR-12005	0.06255	0.0517833	21	TATGAAGTCCTTAAGGGGAGG
miR-993- 5p	0.0621333	0.285767	20	TACCCTGTAGATCCGATCTT
miR-490-3p	0.0617333	0.0568333	24	CAACCTGGAGGACTCCATGCTGAA
miR-7845- 5p	0.0613	0.0775	20	AAGGGACTGGGAGGGTGGTG
miR-544-3p	0.0594333	0.04395	21	ATTCTGCATTTTTAGCAAGTT
miR-10015-3p	0.0592667	0.0537167	22	CTAAATCATAGGATTGCTGTGA
miR-10390	0.0585667	0.04805	22	ATACTACTAACAGACCGAAACC
miR-497	0.05855	0.0708667	23	CAGCAGCACACTGTGGTTTGTGA
miR-6936-3p	0.0581333	0.04425	18	GGCGGCGCGCGCGGGCGC
miR-3431-3p	0.0553833	0.0576167	22	ATCTAGAGGACTGACTGAAAAA
miR-431- 5p	0.0532167	0.0535167	21	TGTCTTGCAGGCCGTCATGCA
miR-10167-3p	0.0509333	0.0749333	21	CGGGTGGTCGGGGCGGGTCAG
miR-448-3p	0.0503667	0.08185	21	TTGCATATGTAGGATGTCCCT
miR-7705	0.0501667	0.13815	22	AATAGCTCAGAATGTCACTTCT
miR-653	0.0495167	0.0598167	21	TGTTGAAACAATCTCCGTTGA
miR-6370	0.0468833	0.07295	20	GCAGGGACAGCAAAGGGGAA
miR-744	0.0468833	0.0561833	24	TGCGGGGCTAGGGCTAACAGCAAG
miR-7-3p	0.0450833	0.0559833	22	ACAAATCACAGTCTGCCATATT
miR-324- 5p	0.04465	0.0634667	23	CGCATCCCCTAGGGCATTGGTAA
miR-5124	0.04445	0.06915	21	GTCAAGTGACTAAGAGCATGT
miR-6756- 5p	0.0443667	0.0576167	19	TGGGGCTGGGGCTGGGGCT
miR-7144- 5p	0.0431333	0.27075	22	ACTTTCCCGGGACTTGGAGCGC
miR-4032- 5p	0.0430667	0.0505167	18	CCACAATGATGAGAGTTA
miR-134- 5p	0.03915	0.0645	23	TGTGACTGGTTGACCAGAGGGAA
miR-1298-3p	0.0370333	0.0889	22	CATCTGGGCAACTGATTGAACT
miR-1911	0.0355833	0.0749333	24	TGAGTACCGCCATGTCTGTTGGGA
miR-6536	0.0355833	0.09	21	TTTAAGTACACGATGAACTGC
miR-31	0.0329833	0.0656833	18	AGGCAAGATGCTGGCATT
miR-12031	0.0323333	0.0818667	22	ATTGGAACCAGTCTGCAGAAGC
miR-33-3p	0.0311	0.105633	22	CAATGTTTCCACAGTGCATCCT
miR-466- 5p	0.0247833	0.0836	21	TGAGTGTGTGTGTGAGTGTGT
miR-470- 5p	0.0247833	0.380233	23	TTCTTGGACTGGCACTGGTGAGT
miR-82-3p	0.0247833	0.103533	18	TGAGATCATCGTGAAAGC
miR-434-3p	0.02225	0.239917	22	TTTGAACCATCACTCGACTCCT
miR-3059- 5p	0.0207333	0.0850167	23	TTTCCTCTCTGCCCCATAGGGTA
miR-279	0.01	0.0934667	21	TGACTAGATCCATACTCATCT
miR-465- 5p	0.01	0.2298	23	TATTTAGAATGGCACTGATGTGA
miR-465-3p	0.01	0.118767	22	GATCAGGGCCTTTCTAAGTAGA
miR-664	0.01	0.0926167	23	CAGGCTGGGGTGTGTGTGGATGT
miR-741-3p	0.01	1.35345	23	TGAGAGATGCCATTCTATGTAGA
miR-743-3p	0.01	0.243383	22	GAAAGACATCATGCTGAATAGA
miR-871-3p	0.01	0.356	23	TGACTGGCACCATTCTGGATAAT
miR-880-3p	0.01	0.268933	22	TACTCCATCCTCTCTGAGTAGA
miR-881-3p	0.01	0.0959333	22	AACTGTGTCTTTTCTGAATAGA
miR-995	0.01	0.22745	21	TAGCACCACAGGATTCAGCAT

## Sheet: novel miRNAs
Supplementary File 3. The novel miRNAs identified from skin tissue samples of Liaoning cashmere (LC) goats and Ziwuling black (ZB) goats
Name	TPM-Liaoning cashmere goats	TPM-Ziwuling black goats	Length	Sequence
novel-m0004-3p	180.271	114.255	23	GGAGAGAACGTAATCTGAGTGGT
novel-m0001-3p	145.744	59.4714	18	TCCCGGGTTTCGGCACCA
novel-m0002-5p	132.365	61.8055	24	GAGGGTTTGGGTTTGGTCGTGGGA
novel-m0003-3p	79.3022	52.7342	22	AAAACACGAACAAACTTTTCGG
novel-m0008-3p	33.7294	18.1921	23	GGAGAGGACACCGTCTGAGTGGT
novel-m0009-3p	33.7294	18.1921	23	GGAGAGGACACCGTCTGAGTGGT
novel-m0007-5p	18.8286	25.2744	22	AAAAATTTGTTCGGGTTTTTCT
novel-m0005-5p	18.6561	24.7133	22	AAAAATTTGTTCGGGTTTTTCT
novel-m0006-5p	18.6561	24.7133	22	AAAAATTTGTTCGGGTTTTTCT
novel-m0010-3p	11.5636	8.22353	22	AAAAACCCAGATGAACTTTTTT
novel-m0017-5p	8.73673	5.5086	23	TGGAGCCGGAGCTGGTTAGCGGC
novel-m0018-3p	8.73673	5.5086	23	TGGAGCCGGAGCTGGTTAGCGGC
novel-m0024-5p	6.38482	4.76962	22	TCTGTAGTTTCCTTTACTCATA
novel-m0025-5p	6.38482	4.76962	22	TCTGTAGTTTCCTTTACTCATA
novel-m0013-3p	5.1462	3.49917	22	AAAACTTGAATGAACTTTCTGG
novel-m0014-3p	4.9199	3.41213	22	AAAACTTGAATGAACTTTCTGG
novel-m0011-3p	4.8189	3.35088	22	AAAACTTGAATGAACTTTCTGG
novel-m0012-3p	4.8189	3.35088	22	AAAACTTGAATGAACTTTCTGG
novel-m0015-3p	4.8189	3.35088	22	AAAACTTGAATGAACTTTCTGG
novel-m0019-5p	4.48163	3.09257	22	AAAAGTTCGTTCAGGCTTTTCT
novel-m0020-5p	4.48163	3.09257	22	AAAAGTTCGTTCAGGCTTTTCT
novel-m0016-3p	4.13013	4.4006	22	ACCCGAATGAACTTTTTGGCCT
novel-m0023-5p	3.94208	2.3302	22	TAGAGAAGCACTGGGGGAAAGT
novel-m0027-5p	3.51435	3.07313	22	TCTGGTGCTTAGACTCTGTGCT
novel-m0026-3p	3.44745	3.4991	23	ACAGGGTAGAACCACGGACAGGA
novel-m0038-5p	2.98927	2.35345	22	AGGACTCCATTTGTTTTGATGA
novel-m0036-3p	2.55618	2.3771	22	GAAAATCCGAACGAACTTTTTG
novel-m0030-3p	2.38962	1.73308	20	CCCAAATGAACTTGTTGGCC
novel-m0031-3p	2.38962	1.73308	20	CCCAAATGAACTTGTTGGCC
novel-m0032-3p	2.38962	1.73308	20	CCCAAATGAACTTGTTGGCC
novel-m0039-5p	2.31988	1.99505	21	TTGTTGTCAGGAGTCACTGCT
novel-m0028-5p	2.02975	0.767733	22	TGTGGACACATGGATGCACATG
novel-m0029-3p	1.8839	1.30767	20	CCCAAATGAACTTGTTGGCC
novel-m0034-3p	1.88253	1.95957	22	TCAGCACCATCCTTCCCTGGCA
novel-m0035-3p	1.80707	1.02913	22	GACCCGAACGAACTTTTTGGCT
novel-m0021-5p	1.77375	2.68965	22	TAAAGTTCATTTGGGTTCTTCT
novel-m0022-3p	1.77375	2.68965	22	TAAAGTTCATTTGGGTTCTTCT
novel-m0049-3p	1.68868	1.45868	22	TTGGACACTTCAGTACTGCTAC
novel-m0040-3p	1.68652	1.02163	22	TCGGGACCCTTCCTTACCTGGA
novel-m0051-3p	1.65753	1.63345	22	AGAAACCGAACAAACTTTTTGG
novel-m0056-3p	1.51762	1.93292	23	CACTGGAGTTTTGTTTCAACATT
novel-m0041-3p	1.49287	1.25087	22	AAAACCCGAAGGAACCTTTTGG
novel-m0033-5p	1.40848	1.51175	24	TAGCAGCACAGAAATGTTGGTACT
novel-m0037-5p	1.40125	0.809267	22	TAAAGTTCATTTGGGTTTTTCT
novel-m0045-5p	1.34662	1.13085	22	AACAGTCTGTTCAGGTTTTCCT
novel-m0042-5p	1.34308	1.24225	21	CCCAACAATATCCTGGTGCTG
novel-m0052-3p	1.32918	0.8402	21	AAGCCCATGAACTTTTTGTTC
novel-m0098-5p	1.28873	0.687917	22	TGTGGCCAGCGGGCGTGCTCCT
novel-m0043-5p	1.25228	1.23873	22	ATAAGTTCATTCGGAGTTGTCC
novel-m0044-3p	1.20982	0.587033	22	TGCACCTGGACAAGGATTCAGA
novel-m0046-5p	1.20768	0.753517	22	GTCAAAAAATTCGTTTGGGTTT
novel-m0054-3p	1.1846	0.957133	19	CCCTGTGACAGTGAGCGGC
novel-m0055-3p	1.1795	0.737267	19	GAGGAGAGGAGAGGAGGGG
novel-m0069-5p	1.15927	0.64445	22	GTTTCCGGTCGCTGTGCTCTCG
novel-m0063-3p	1.08217	0.99535	21	AAAACTTGAACCAACTTTTTG
novel-m0064-3p	1.08217	0.99535	21	AAAACTTGAACCAACTTTTTG
novel-m0071-3p	1.07892	1.02627	21	CTTAGAGCTTCCCCGCCTTGG
novel-m0053-3p	1.04877	0.939133	22	AATGATGGAGGCACACGGCTCA
novel-m0081-5p	0.971067	0.78455	22	AAAGCAGGATTTAGACTACAAT
novel-m0072-3p	0.926833	0.773883	21	TCCAAGTCTTGGGCCTGAGAT
novel-m0047-3p	0.907017	0.575933	22	AAAACCTGAGTGAACTTTCTAG
novel-m0102-3p	0.861367	0.530367	23	TCACTCAGTCGTGCCCGAATTAC
novel-m0066-5p	0.843433	0.465267	22	AAAGGTTCACTCAGGTTTTTCT
novel-m0057-3p	0.816333	0.713967	22	TCTGCCCACTGTTTCCTTCCAG
novel-m0101-5p	0.8109	0.519133	23	TTCTCCATTGGATATAATAGTCA
novel-m0096-5p	0.810417	0.470733	24	TTCTCATTGGCCTCACGTCCTGTC
novel-m0058-3p	0.80305	0.296567	21	CGCCCAGCTCGGCTCGGGACT
novel-m0085-3p	0.79815	0.4186	22	GTAGGGACCTCTCATGTCTGTG
novel-m0086-5p	0.79815	0.4186	22	GTAGGGACCTCTCATGTCTGTG
novel-m0073-3p	0.762133	0.755667	23	TCCCAGGACACACCAAACCCACC
novel-m0048-5p	0.755333	0.64545	22	AAAAGTTCGTTTGGATTTCTCT
novel-m0075-5p	0.750217	0.0555167	18	ATCCCGGACGAGCCCCAA
novel-m0059-5p	0.714317	0.3739	23	TCCCCGAGTCCCTGGTGTGCACT
novel-m0080-3p	0.709267	0.34315	22	TCTCGAAGCCGACATTCTCTGT
novel-m0091-5p	0.689233	0.188417	23	TTTGACAAGCTGAGTTGGACACT
novel-m0088-3p	0.666417	0.48835	23	AAAAACCCGAACGAGCTCTTTGG
novel-m0065-5p	0.629667	0.44235	23	TGTTTGACATGAGAGCTTCCAGA
novel-m0077-5p	0.618567	0.799117	22	TATAGAGGCAGAGAGTTGTAGA
novel-m0050-5p	0.609533	0.676283	25	CTGGAGGACTAAGAAGGCTGAGTCT
novel-m0067-3p	0.597767	0.47405	21	AAAGCCCAAGTGAACTTTTTG
novel-m0068-3p	0.597767	0.47405	21	AAAGCCCAAGTGAACTTTTTG
novel-m0060-5p	0.591267	0.42345	22	CCCTGCTGGCGACCACCTGACT
novel-m0078-5p	0.578667	0.500783	23	AAGGCCATGCTCCACAGTGAGCT
novel-m0061-3p	0.568517	0.398	25	TATTGCACTTGTCCCGGCCTGTTGA
novel-m0083-3p	0.511783	0.171833	22	TGCTCTGAGGAGCCAGCCCAGA
novel-m0062-5p	0.508517	0.4218	23	AAAAGTTCATTTGTGGTTTTTCT
novel-m0084-5p	0.504	0.3545	23	TCATGGACAAGCCATGTGGCAGC
novel-m0113-3p	0.501167	0.157883	22	TGAGACAGGGTGGAGACCAGCC
novel-m0119-5p	0.494783	0.350417	22	AACTCCCGGTAGGCAACGCGCC
novel-m0111-5p	0.477533	0.358083	21	TCCGGGCCCCTTGAATCTCGA
novel-m0122-3p	0.473517	0.36075	22	TGACCTCTGACCTTTGCCTCCC
novel-m0089-5p	0.462367	0.874483	21	AAAATTTGTTCGGGTTTTTCT
novel-m0139-5p	0.452633	0.137033	21	GTGAAATCTCATAGTCTGACA
novel-m0074-5p	0.445833	0.432817	23	CATCGTTACCAGACAGTGTTAGA
novel-m0070-5p	0.441717	0.720083	22	ACCAGGCAGGACTTCTTGATCC
novel-m0109-5p	0.436517	0.350567	20	AAGCGTCCTGTGGCGAAACT
novel-m0104-5p	0.43415	0.243867	20	ACTTGGCGCAACTGATGCTG
novel-m0117-3p	0.42105	0.267917	22	TCACCTGGCGTAAGCAATTCAC
novel-m0112-3p	0.420583	0.192467	21	GAGGAAGTCAGTCTGCAGAGA
novel-m0087-5p	0.41465	0.238717	22	AGTTGTAGACTGAATTTCAAGT
novel-m0105-3p	0.4112	0.264183	22	AGAAGAATCTGAATGAACATTT
novel-m0082-5p	0.401567	0.243767	22	GAACATATTTTAGAAGACTTGG
novel-m0121-5p	0.399017	0.291383	22	GAAAGTGTAAGGCAAGGTCTGG
novel-m0093-3p	0.394633	0.176017	21	TTGCTCCCTCCACACTTCCAG
novel-m0090-3p	0.39335	0.195	23	CGGCGGCGGCGAGACCCCCGAGC
novel-m0116-3p	0.38175	0.237217	22	TACAGCACATGGAATCTTTAGT
novel-m0108-3p	0.371283	0.318817	22	ATGTTTATTGGAGCACCTGTAT
novel-m0092-3p	0.36805	0.207083	21	AGGAAGTCGGAGCTGTGCTTT
novel-m0110-3p	0.36375	0.0988333	18	TCCCCTGCATCTCCACCA
novel-m0160-3p	0.3422	0.210083	22	TCGATTCCCGGCCAATGCAACA
novel-m0159-3p	0.331967	0.0867167	22	TATCGAGGCGATTCTGATCTGA
novel-m0154-3p	0.3298	0.14275	21	TCTCTTCCCTTGCCCCCCAAG
novel-m0097-3p	0.322867	0.19115	22	GGCCTGCACACGAGCATCAGCG
novel-m0162-5p	0.31355	0.11905	22	TTGGGGAAGCGCAGGAAACAGT
novel-m0128-5p	0.3116	0.206483	22	ACACTCACATACACAGACAGAT
novel-m0124-3p	0.299733	0.0747333	23	TCTGACCACCTGTCTCTCCGCAC
novel-m0103-3p	0.299567	0.153833	22	AAAAACCCAGATGAGCTTTTTG
novel-m0158-3p	0.2968	0.1096	24	CTCACACACACCCTCCCCTGCAGT
novel-m0136-3p	0.282567	0.200433	22	AAAACCCAGATGAACTTTTTTG
novel-m0099-3p	0.279683	0.236633	21	TTCCACCCAAGGCCAGCTACT
novel-m0100-3p	0.279683	0.236633	21	TTCCACCCAAGGCCAGCTACT
novel-m0079-5p	0.2792	0.3723	25	TAGCAGCACGTAAATATTGGGGTAG
novel-m0076-3p	0.276633	0.405533	22	GACCCGAATGAACTTTTTGGCT
novel-m0094-3p	0.276033	0.277533	22	AGGCCAAAGCAAACGACTGTGC
novel-m0095-3p	0.276033	0.277533	22	AGGCCAAAGCAAACGACTGTGC
novel-m0106-3p	0.266983	0.1986	23	TCTGAACAAACTTTTTGGCCACC
novel-m0107-3p	0.266983	0.1986	23	TCTGAACAAACTTTTTGGCCACC
novel-m0132-5p	0.264067	0.393867	22	AGAGATCTGTCCTGAAACCAGC
novel-m0133-5p	0.264067	0.393867	22	AGAGATCTGTCCTGAAACCAGC
novel-m0114-5p	0.2614	0.171133	23	TGCGAGGCTCAAGCAAGTGCTGA
novel-m0137-3p	0.2584	0.273217	21	AATTTTGGTTATGTGTTTTGC
novel-m0138-3p	0.2404	0.0840667	18	CCCCCACGTTGGGCGCCA
novel-m0120-3p	0.23945	0.126983	21	ACATCTCAGTCACTTTCTGTT
novel-m0129-5p	0.23165	0.443033	18	GTGTGACTGTTCCTGGTA
novel-m0140-5p	0.229517	0.0999667	22	TGAGTTAAAGGAAAAGGAAAGT
novel-m0184-3p	0.210517	0.01	22	CGGCCCACTCCTCTGCCTGCAG
novel-m0123-3p	0.205883	0.130233	22	AAACTCGAGCAAACTTTTTGGC
novel-m0127-3p	0.1914	0.156	22	TTTGCACCATCCACCCCTCCAG
novel-m0156-3p	0.190317	0.0411167	22	CCTGTGAAGTTTAGTTCTTTAG
novel-m0180-3p	0.190233	0.0354667	20	ATGAGGCCCCGGGTTCGATC
novel-m0181-3p	0.190233	0.0354667	20	ATGAGGCCCCGGGTTCGATC
novel-m0142-3p	0.18775	0.116467	22	CGCAAATCAGTGGACCTGGTAG
novel-m0171-5p	0.1857	0.0531833	22	TCCTCCCTGTTCCCTGAGCAGA
novel-m0150-3p	0.182217	0.0653833	21	CTGGACGTGGGCAGCTCGCGT
novel-m0130-3p	0.1778	0.149517	22	CAGGGAGGGCTGGGGGCTTGGG
novel-m0187-5p	0.173633	0.0219	22	TGGCCAAAAGGTTTGTTCAGAT
novel-m0188-5p	0.173633	0.0219	22	TGGCCAAAAGGTTTGTTCAGAT
novel-m0172-5p	0.17035	0.0675	25	TGCCAAGCCCACGTTCAAAGGCTGT
novel-m0146-3p	0.16635	0.08805	22	AACCCGAACGAACTTTTGGGCT
novel-m0148-5p	0.161583	0.0787333	22	TTCTTGACTGCTCACCTGGGCT
novel-m0191-3p	0.157233	0.0449333	24	TTTCTGGCTCTTCTGCTCCTTGCA
novel-m0144-5p	0.153583	0.127317	21	AGGAATCCGGATCTGCTCCTC
novel-m0173-3p	0.152233	0.0790833	22	TTTTGTGTTACTAGAACTACCC
novel-m0174-3p	0.152233	0.0790833	22	TTTTGTGTTACTAGAACTACCC
novel-m0179-3p	0.152017	0.0447333	22	ACTCTGAGTAACGTACCTGGTA
novel-m0155-5p	0.150433	0.0777167	22	CCAGGGCAGGATGGCTATCTCG
novel-m0183-3p	0.147667	0.0515667	22	CCTCAGCCACGCCCCTCACACA
novel-m0131-5p	0.146133	0.152183	25	ACCGCCTTTGTGTTGCCCATTCACT
novel-m0166-5p	0.145883	0.0645	21	GTGAGCTGGGGGCCCAGGGAA
novel-m0167-3p	0.145883	0.0645	21	GTGAGCTGGGGGCCCAGGGAA
novel-m0168-5p	0.145883	0.0645	21	GTGAGCTGGGGGCCCAGGGAA
novel-m0169-3p	0.145883	0.0645	21	GTGAGCTGGGGGCCCAGGGAA
novel-m0186-5p	0.145633	0.03235	21	TAGAAAGTTTCTTTGGGGTTT
novel-m0200-3p	0.143317	0.0292167	24	TCCGGTTCTCAGGGCTCCACCTTT
novel-m0118-3p	0.13835	0.21225	21	TCTCTGTCTTCAATCCTGTAG
novel-m0198-5p	0.137017	0.0306833	19	GTGGACATTTACTTCTATT
novel-m0125-3p	0.135083	0.21195	22	TGAACTTTCTGGCCAACCCGGT
novel-m0201-5p	0.13495	0.0432667	22	TGCCCTCCACCTCTGTCCCCAG
novel-m0202-3p	0.13495	0.0432667	22	TGCCCTCCACCTCTGTCCCCAG
novel-m0145-5p	0.134017	0.1228	20	TTGGAAAGGCACAGGACAGG
novel-m0135-3p	0.13035	0.173333	22	TCTCCCCACCAGGTGGCCTTCT
novel-m0185-3p	0.12975	0.185917	22	GATGAAGCACTGTAGCTCGGGA
novel-m0115-3p	0.126317	0.25815	21	AACCTGAACAAAGTTTTGACT
novel-m0164-3p	0.12345	0.0747333	21	CCTCGTCCTGCTTTCCCCACA
novel-m0197-5p	0.120367	0.0578167	21	CGGGGCTCGGGGCACCGAAGA
novel-m0143-3p	0.116917	0.180683	22	CGCGTGCAGCCGCAGCCCGAGA
novel-m0192-3p	0.113317	0.06995	22	AACCTGAACAAACTTTTCGGCC
novel-m0193-3p	0.113317	0.06995	22	AACCTGAACAAACTTTTCGGCC
novel-m0194-3p	0.113317	0.06995	22	AACCTGAACAAACTTTTCGGCC
novel-m0195-3p	0.113317	0.06995	22	AACCTGAACAAACTTTTCGGCC
novel-m0126-3p	0.1102	0.226083	20	TTGCTGTATGAATAGCAGTT
novel-m0175-5p	0.1094	0.0739167	21	TGGCGGCGTGGTGAGCACCGG
novel-m0165-3p	0.108217	0.0862667	21	CGGACCGAGTCCCCTTCCCCT
novel-m0141-3p	0.10815	0.145983	18	AAGGGATTCCAGGATTCT
novel-m0134-5p	0.107633	0.2063	22	TACTTCAATAACACTGGGTACT
novel-m0163-3p	0.106417	0.10315	22	TTTCTTTGAGCTTCTTTCTTTC
novel-m0203-5p	0.105683	0.0663	23	TTGGCCAAAAACTTTGTTCAAGG
novel-m0170-3p	0.0972833	0.09875	22	TACAATCTACTGTCTTTCCTGA
novel-m0189-3p	0.0946	0.0833	22	TGGGCAGCCAAAGAGATGGAGC
novel-m0157-5p	0.0924	0.116783	18	CGGGCTTGTGGGTGTGCT
novel-m0190-3p	0.0912167	0.0861333	22	TTGCCCTCTCTATCTGCCTACA
novel-m0176-5p	0.0892833	0.102633	21	TGTGGAGCTGAATTTATTTCA
novel-m0149-5p	0.0865667	0.13555	22	ATCGCGTCAACACTCGTCCATT
novel-m0177-5p	0.0798833	0.0930667	21	AAAAATTTGTTCGGGTTTTTC
novel-m0182-5p	0.0750333	0.09775	19	ATGGACATTTACTTCTATT
novel-m0161-5p	0.0727	0.136333	22	TTCATGCCCTGGCATATAGGCA
novel-m0178-3p	0.0727	0.0959	21	ACCCAAACGAACTTGTTGGCC
novel-m0196-5p	0.0700333	0.228533	20	CCTGTGACCATTAACTGCAA
novel-m0153-3p	0.0581333	0.15655	21	TCACTTGGACCTCATCCCACT
novel-m0151-3p	0.0458833	0.167833	22	GAAAACCTGAACAAACTTTTGG
novel-m0152-3p	0.0458833	0.167833	22	GAAAACCTGAACAAACTTTTGG
novel-m0147-3p	0.0443667	0.185283	20	AGGCACCTAGGCTGGAGACC
novel-m0199-5p	0.03915	0.1255	22	TAGAGAGAACCCCCAGACTTGG
