# Supplementary material for: The Identification and Characteristics of miRNAs Related to Cashmere Fiber Traits in Skin Tissue of Cashmere Goats
Source: Genes (Basel). 2023 Feb 12;14(2):473. doi: 10.3390/genes14020473 (PMC9957446; doi:10.3390/genes14020473)
Supplement: Supplementary file 1 [file genes-14-00473-s001.zip › Supplementary File S4.The GO and KEGG pathways significantly enriched by the target genes of differentially expressed genes.xlsx]

## Sheet: GO
Supplementary File 4.The GO terms significantly enriched by the target genes of differentially expressed miRNAs identified from skin tissue samples between Liaoning cashmere (LC) goats and Ziwuling black (ZB) goats
ID	Pathway id	Class	Descrption	The total number of the target genes of differentially expressed miRNAs	The total number of genes in the pathway	P-value
GO:0005488	GO:0005488 binding	Molecular Function	binding	21379	24753	4.73855e-74
GO:0005623	GO:0005623 cell	Cellular Component	cell	22590	26109	7.27003e-48
GO:0044464	GO:0044464 cell part	Cellular Component	cell part	22585	26103	7.61482e-48
GO:0044424	GO:0044424 intracellular part	Cellular Component	intracellular part	21244	24488	3.6144e-46
GO:0005622	GO:0005622 intracellular	Cellular Component	intracellular	21263	24511	3.83021e-46
GO:0043226	GO:0043226 organelle	Cellular Component	organelle	20405	23550	1.30815e-33
GO:0036211	GO:0036211 protein modification process	Biological Process	protein modification process	6150	6891	2.59811e-32
GO:0006464	GO:0006464 cellular protein modification process	Biological Process	cellular protein modification process	6106	6842	5.60704e-32
GO:0043412	GO:0043412 macromolecule modification	Biological Process	macromolecule modification	6334	7107	1.07916e-31
GO:0043227	GO:0043227 membrane-bounded organelle	Cellular Component	membrane-bounded organelle	18920	21806	8.09922e-30
GO:0048856	GO:0048856 anatomical structure development	Biological Process	anatomical structure development	9160	10401	8.96518e-30
GO:0016740	GO:0016740 transferase activity	Molecular Function	transferase activity	4155	4616	8.13944e-29
GO:0043229	GO:0043229 intracellular organelle	Cellular Component	intracellular organelle	18625	21471	1.16642e-27
GO:0005515	GO:0005515 protein binding	Molecular Function	protein binding	10970	12554	2.71297e-26
GO:0048731	GO:0048731 system development	Biological Process	system development	6928	7843	6.32817e-24
GO:0043231	GO:0043231 intracellular membrane-bounded organelle	Cellular Component	intracellular membrane-bounded organelle	16833	19385	2.53767e-23
GO:0043169	GO:0043169 cation binding	Molecular Function	cation binding	6902	7824	3.32997e-23
GO:0044707	GO:0044707 single-multicellular organism process	Biological Process	single-multicellular organism process	9688	11069	1.09864e-22
GO:0043087	GO:0043087 regulation of GTPase activity	Biological Process	regulation of GTPase activity	1164	1242	1.2314e-22
GO:0019222	GO:0019222 regulation of metabolic process	Biological Process	regulation of metabolic process	10780	12349	1.71103e-22
GO:0007275	GO:0007275 multicellular organism development	Biological Process	multicellular organism development	7540	8565	1.96975e-22
GO:0040011	GO:0040011 locomotion	Biological Process	locomotion	3198	3552	1.74755e-21
GO:0043167	GO:0043167 ion binding	Molecular Function	ion binding	7562	8611	1.21e-20
GO:0016301	GO:0016301 kinase activity	Molecular Function	kinase activity	1439	1558	3.50066e-20
GO:0006928	GO:0006928 movement of cell or subcellular component	Biological Process	movement of cell or subcellular component	3397	3787	3.66185e-20
GO:0008152	GO:0008152 metabolic process	Biological Process	metabolic process	17795	20652	7.91979e-20
GO:0016772	GO:0016772 transferase activity, transferring phosphorus-containing groups	Molecular Function	transferase activity, transferring phosphorus-containing groups	1935	2122	2.15626e-19
GO:0030030	GO:0030030 cell projection organization	Biological Process	cell projection organization	2659	2946	2.65784e-19
GO:0044767	GO:0044767 single-organism developmental process	Biological Process	single-organism developmental process	9953	11408	3.35363e-19
GO:0044237	GO:0044237 cellular metabolic process	Biological Process	cellular metabolic process	15194	17578	9.43266e-19
GO:0097485	GO:0097485 neuron projection guidance	Biological Process	neuron projection guidance	974	1042	4.62325e-18
GO:0032502	GO:0032502 developmental process	Biological Process	developmental process	10430	11979	7.70198e-18
GO:0007167	GO:0007167 enzyme linked receptor protein signaling pathway	Biological Process	enzyme linked receptor protein signaling pathway	1977	2179	6.72771e-17
GO:0007169	GO:0007169 transmembrane receptor protein tyrosine kinase signaling pathway	Biological Process	transmembrane receptor protein tyrosine kinase signaling pathway	1317	1432	1.65292e-16
GO:0031175	GO:0031175 neuron projection development	Biological Process	neuron projection development	1765	1943	1.07915e-15
GO:0009653	GO:0009653 anatomical structure morphogenesis	Biological Process	anatomical structure morphogenesis	5043	5716	1.33802e-15
GO:0004672	GO:0004672 protein kinase activity	Molecular Function	protein kinase activity	1066	1153	1.47174e-15
GO:0044260	GO:0044260 cellular macromolecule metabolic process	Biological Process	cellular macromolecule metabolic process	12080	13939	1.76285e-15
GO:0010646	GO:0010646 regulation of cell communication	Biological Process	regulation of cell communication	4263	4814	1.88867e-15
GO:0016773	GO:0016773 phosphotransferase activity, alcohol group as acceptor	Molecular Function	phosphotransferase activity, alcohol group as acceptor	1183	1286	3.25355e-15
GO:0023051	GO:0023051 regulation of signaling	Biological Process	regulation of signaling	4166	4707	9.95899e-15
GO:0045202	GO:0045202 synapse	Cellular Component	synapse	1142	1237	1.27541e-14
GO:0048812	GO:0048812 neuron projection morphogenesis	Biological Process	neuron projection morphogenesis	1384	1516	2.55816e-14
GO:0030182	GO:0030182 neuron differentiation	Biological Process	neuron differentiation	2121	2356	2.96614e-14
GO:0006793	GO:0006793 phosphorus metabolic process	Biological Process	phosphorus metabolic process	4854	5509	4.79534e-14
GO:0006935	GO:0006935 chemotaxis	Biological Process	chemotaxis	1315	1439	5.15617e-14
GO:0006796	GO:0006796 phosphate-containing compound metabolic process	Biological Process	phosphate-containing compound metabolic process	4774	5417	5.9843e-14
GO:0010468	GO:0010468 regulation of gene expression	Biological Process	regulation of gene expression	6579	7517	9.86498e-14
GO:0048869	GO:0048869 cellular developmental process	Biological Process	cellular developmental process	7020	8031	9.86691e-14
GO:0042330	GO:0042330 taxis	Biological Process	taxis	1320	1446	1.11583e-13
GO:0030154	GO:0030154 cell differentiation	Biological Process	cell differentiation	6039	6890	1.53393e-13
GO:0022008	GO:0022008 neurogenesis	Biological Process	neurogenesis	2389	2667	1.59005e-13
GO:0007399	GO:0007399 nervous system development	Biological Process	nervous system development	3244	3651	1.81743e-13
GO:0048870	GO:0048870 cell motility	Biological Process	cell motility	2480	2772	1.98214e-13
GO:0051674	GO:0051674 localization of cell	Biological Process	localization of cell	2480	2772	1.98214e-13
GO:0071704	GO:0071704 organic substance metabolic process	Biological Process	organic substance metabolic process	15763	18307	3.88602e-13
GO:0048666	GO:0048666 neuron development	Biological Process	neuron development	1967	2187	7.03234e-13
GO:0006366	GO:0006366 transcription from RNA polymerase II promoter	Biological Process	transcription from RNA polymerase II promoter	2947	3313	8.1393e-13
GO:0060255	GO:0060255 regulation of macromolecule metabolic process	Biological Process	regulation of macromolecule metabolic process	8598	9884	9.45975e-13
GO:0009100	GO:0009100 glycoprotein metabolic process	Biological Process	glycoprotein metabolic process	669	716	1.11445e-12
GO:0048699	GO:0048699 generation of neurons	Biological Process	generation of neurons	2239	2500	1.22782e-12
GO:0070647	GO:0070647 protein modification by small protein conjugation or removal	Biological Process	protein modification by small protein conjugation or removal	1287	1413	1.35084e-12
GO:0043005	GO:0043005 neuron projection	Cellular Component	neuron projection	1906	2111	1.45361e-12
GO:0006357	GO:0006357 regulation of transcription from RNA polymerase II promoter	Biological Process	regulation of transcription from RNA polymerase II promoter	2921	3285	1.60377e-12
GO:0000988	GO:0000988 transcription factor activity, protein binding	Molecular Function	transcription factor activity, protein binding	1230	1351	3.97457e-12
GO:0000989	GO:0000989 transcription factor activity, transcription factor binding	Molecular Function	transcription factor activity, transcription factor binding	1220	1340	4.83919e-12
GO:0098772	GO:0098772 molecular function regulator	Molecular Function	molecular function regulator	2088	2332	5.58672e-12
GO:0031344	GO:0031344 regulation of cell projection organization	Biological Process	regulation of cell projection organization	801	866	5.70096e-12
GO:0048583	GO:0048583 regulation of response to stimulus	Biological Process	regulation of response to stimulus	4907	5589	7.48222e-12
GO:0097458	GO:0097458 neuron part	Cellular Component	neuron part	2018	2243	8.97474e-12
GO:0043170	GO:0043170 macromolecule metabolic process	Biological Process	macromolecule metabolic process	13625	15799	9.37133e-12
GO:0065009	GO:0065009 regulation of molecular function	Biological Process	regulation of molecular function	4121	4678	9.82553e-12
GO:0003712	GO:0003712 transcription cofactor activity	Molecular Function	transcription cofactor activity	1074	1176	1.24211e-11
GO:0044456	GO:0044456 synapse part	Cellular Component	synapse part	975	1060	1.46398e-11
GO:0046872	GO:0046872 metal ion binding	Molecular Function	metal ion binding	4265	4850	1.57074e-11
GO:0016477	GO:0016477 cell migration	Biological Process	cell migration	2115	2365	2.15994e-11
GO:1901137	GO:1901137 carbohydrate derivative biosynthetic process	Biological Process	carbohydrate derivative biosynthetic process	972	1061	2.37212e-11
GO:0005085	GO:0005085 guanyl-nucleotide exchange factor activity	Molecular Function	guanyl-nucleotide exchange factor activity	409	431	3.67276e-11
GO:0009101	GO:0009101 glycoprotein biosynthetic process	Biological Process	glycoprotein biosynthetic process	572	612	4.23938e-11
GO:0044267	GO:0044267 cellular protein metabolic process	Biological Process	cellular protein metabolic process	7169	8232	4.76134e-11
GO:0070085	GO:0070085 glycosylation	Biological Process	glycosylation	543	580	5.74327e-11
GO:0071840	GO:0071840 cellular component organization or biogenesis	Biological Process	cellular component organization or biogenesis	10342	11948	6.04913e-11
GO:0008092	GO:0008092 cytoskeletal protein binding	Molecular Function	cytoskeletal protein binding	1835	2048	6.94653e-11
GO:0032446	GO:0032446 protein modification by small protein conjugation	Biological Process	protein modification by small protein conjugation	1196	1317	7.01732e-11
GO:0000902	GO:0000902 cell morphogenesis	Biological Process	cell morphogenesis	2563	2884	8.1147e-11
GO:0009966	GO:0009966 regulation of signal transduction	Biological Process	regulation of signal transduction	3732	4235	8.41415e-11
GO:2000112	GO:2000112 regulation of cellular macromolecule biosynthetic process	Biological Process	regulation of cellular macromolecule biosynthetic process	4820	5499	1.21463e-10
GO:0006486	GO:0006486 protein glycosylation	Biological Process	protein glycosylation	498	531	1.58082e-10
GO:0043413	GO:0043413 macromolecule glycosylation	Biological Process	macromolecule glycosylation	498	531	1.58082e-10
GO:0016043	GO:0016043 cellular component organization	Biological Process	cellular component organization	10222	11813	1.80014e-10
GO:0016021	GO:0016021 integral component of membrane	Cellular Component	integral component of membrane	2467	2767	3.62237e-10
GO:0051252	GO:0051252 regulation of RNA metabolic process	Biological Process	regulation of RNA metabolic process	4644	5299	3.67415e-10
GO:0031323	GO:0031323 regulation of cellular metabolic process	Biological Process	regulation of cellular metabolic process	7955	9163	5.71703e-10
GO:2001141	GO:2001141 regulation of RNA biosynthetic process	Biological Process	regulation of RNA biosynthetic process	4441	5066	7.39736e-10
GO:0010556	GO:0010556 regulation of macromolecule biosynthetic process	Biological Process	regulation of macromolecule biosynthetic process	5003	5720	8.36519e-10
GO:0005088	GO:0005088 Ras guanyl-nucleotide exchange factor activity	Molecular Function	Ras guanyl-nucleotide exchange factor activity	370	391	1.03034e-09
GO:0051179	GO:0051179 localization	Biological Process	localization	9149	10565	1.18659e-09
GO:0006355	GO:0006355 regulation of transcription, DNA-templated	Biological Process	regulation of transcription, DNA-templated	4317	4925	1.54847e-09
GO:0032990	GO:0032990 cell part morphogenesis	Biological Process	cell part morphogenesis	1680	1877	1.62071e-09
GO:0048858	GO:0048858 cell projection morphogenesis	Biological Process	cell projection morphogenesis	1680	1877	1.62071e-09
GO:0097659	GO:0097659 nucleic acid-templated transcription	Biological Process	nucleic acid-templated transcription	4636	5296	1.62941e-09
GO:0006351	GO:0006351 transcription, DNA-templated	Biological Process	transcription, DNA-templated	4635	5295	1.69202e-09
GO:0051171	GO:0051171 regulation of nitrogen compound metabolic process	Biological Process	regulation of nitrogen compound metabolic process	5503	6306	1.93433e-09
GO:0009887	GO:0009887 organ morphogenesis	Biological Process	organ morphogenesis	1366	1518	2.07427e-09
GO:0000139	GO:0000139 Golgi membrane	Cellular Component	Golgi membrane	366	386	2.0891e-09
GO:0007010	GO:0007010 cytoskeleton organization	Biological Process	cytoskeleton organization	2117	2380	2.14305e-09
GO:1903506	GO:1903506 regulation of nucleic acid-templated transcription	Biological Process	regulation of nucleic acid-templated transcription	4318	4928	2.39879e-09
GO:0031326	GO:0031326 regulation of cellular biosynthetic process	Biological Process	regulation of cellular biosynthetic process	5260	6024	2.44088e-09
GO:0004674	GO:0004674 protein serine/threonine kinase activity	Molecular Function	protein serine/threonine kinase activity	467	500	2.89366e-09
GO:0032989	GO:0032989 cellular component morphogenesis	Biological Process	cellular component morphogenesis	2867	3248	4.51567e-09
GO:0071310	GO:0071310 cellular response to organic substance	Biological Process	cellular response to organic substance	2067	2325	5.09377e-09
GO:0003824	GO:0003824 catalytic activity	Molecular Function	catalytic activity	9012	10423	7.48756e-09
GO:0019219	GO:0019219 regulation of nucleobase-containing compound metabolic process	Biological Process	regulation of nucleobase-containing compound metabolic process	5161	5914	7.60968e-09
GO:0042551	GO:0042551 neuron maturation	Biological Process	neuron maturation	114	114	8.10035e-09
GO:0031252	GO:0031252 cell leading edge	Cellular Component	cell leading edge	668	725	1.1296e-08
GO:0048468	GO:0048468 cell development	Biological Process	cell development	3557	4051	1.18528e-08
GO:0008047	GO:0008047 enzyme activator activity	Molecular Function	enzyme activator activity	766	839	1.34244e-08
GO:0022610	GO:0022610 biological adhesion	Biological Process	biological adhesion	2592	2934	1.39406e-08
GO:0016192	GO:0016192 vesicle-mediated transport	Biological Process	vesicle-mediated transport	1888	2122	1.43243e-08
GO:0021700	GO:0021700 developmental maturation	Biological Process	developmental maturation	390	416	1.79468e-08
GO:0048513	GO:0048513 animal organ development	Biological Process	animal organ development	4399	5032	2.24762e-08
GO:0019787	GO:0019787 ubiquitin-like protein transferase activity	Molecular Function	ubiquitin-like protein transferase activity	605	658	2.63916e-08
GO:0006996	GO:0006996 organelle organization	Biological Process	organelle organization	5510	6328	3.3082e-08
GO:0031110	GO:0031110 regulation of microtubule polymerization or depolymerization	Biological Process	regulation of microtubule polymerization or depolymerization	165	169	3.74206e-08
GO:0016569	GO:0016569 covalent chromatin modification	Biological Process	covalent chromatin modification	916	1011	4.06911e-08
GO:0016570	GO:0016570 histone modification	Biological Process	histone modification	916	1011	4.06911e-08
GO:0050804	GO:0050804 modulation of synaptic transmission	Biological Process	modulation of synaptic transmission	491	530	4.07283e-08
GO:0051130	GO:0051130 positive regulation of cellular component organization	Biological Process	positive regulation of cellular component organization	1378	1539	4.10068e-08
GO:0009889	GO:0009889 regulation of biosynthetic process	Biological Process	regulation of biosynthetic process	5396	6197	4.84309e-08
GO:0044238	GO:0044238 primary metabolic process	Biological Process	primary metabolic process	14260	16598	5.76144e-08
GO:0031346	GO:0031346 positive regulation of cell projection organization	Biological Process	positive regulation of cell projection organization	197	204	5.87372e-08
GO:0007420	GO:0007420 brain development	Biological Process	brain development	657	718	7.06409e-08
GO:0060322	GO:0060322 head development	Biological Process	head development	657	718	7.06409e-08
GO:0048736	GO:0048736 appendage development	Biological Process	appendage development	401	430	7.8163e-08
GO:0007267	GO:0007267 cell-cell signaling	Biological Process	cell-cell signaling	1399	1565	8.51876e-08
GO:0050803	GO:0050803 regulation of synapse structure or activity	Biological Process	regulation of synapse structure or activity	254	267	1.08803e-07
GO:0019199	GO:0019199 transmembrane receptor protein kinase activity	Molecular Function	transmembrane receptor protein kinase activity	179	185	1.29872e-07
GO:0045597	GO:0045597 positive regulation of cell differentiation	Biological Process	positive regulation of cell differentiation	1266	1414	1.53608e-07
GO:0034645	GO:0034645 cellular macromolecule biosynthetic process	Biological Process	cellular macromolecule biosynthetic process	7048	8133	1.55948e-07
GO:0046914	GO:0046914 transition metal ion binding	Molecular Function	transition metal ion binding	3000	3418	1.68697e-07
GO:0030036	GO:0030036 actin cytoskeleton organization	Biological Process	actin cytoskeleton organization	1138	1268	1.97819e-07
GO:0051094	GO:0051094 positive regulation of developmental process	Biological Process	positive regulation of developmental process	1395	1563	2.21421e-07
GO:0051128	GO:0051128 regulation of cellular component organization	Biological Process	regulation of cellular component organization	3563	4071	2.50689e-07
GO:0009059	GO:0009059 macromolecule biosynthetic process	Biological Process	macromolecule biosynthetic process	7296	8426	2.50954e-07
GO:0043234	GO:0043234 protein complex	Cellular Component	protein complex	5121	5862	3.66226e-07
GO:0001501	GO:0001501 skeletal system development	Biological Process	skeletal system development	450	487	3.68625e-07
GO:0005768	GO:0005768 endosome	Cellular Component	endosome	911	1007	5.09413e-07
GO:0005856	GO:0005856 cytoskeleton	Cellular Component	cytoskeleton	3310	3765	5.40582e-07
GO:0016310	GO:0016310 phosphorylation	Biological Process	phosphorylation	2626	2987	5.42388e-07
GO:1901135	GO:1901135 carbohydrate derivative metabolic process	Biological Process	carbohydrate derivative metabolic process	1504	1691	5.63559e-07
GO:0006950	GO:0006950 response to stress	Biological Process	response to stress	5471	6298	5.98233e-07
GO:0051020	GO:0051020 GTPase binding	Molecular Function	GTPase binding	603	661	6.38943e-07
GO:0045595	GO:0045595 regulation of cell differentiation	Biological Process	regulation of cell differentiation	2609	2968	6.45221e-07
GO:1902494	GO:1902494 catalytic complex	Cellular Component	catalytic complex	1058	1175	6.61943e-07
GO:0005886	GO:0005886 plasma membrane	Cellular Component	plasma membrane	2751	3120	6.66042e-07
GO:0035556	GO:0035556 intracellular signal transduction	Biological Process	intracellular signal transduction	3405	3892	6.87336e-07
GO:0007268	GO:0007268 synaptic transmission	Biological Process	synaptic transmission	649	713	7.02452e-07
GO:0099536	GO:0099536 synaptic signaling	Biological Process	synaptic signaling	649	713	7.02452e-07
GO:0099537	GO:0099537 trans-synaptic signaling	Biological Process	trans-synaptic signaling	649	713	7.02452e-07
GO:0080090	GO:0080090 regulation of primary metabolic process	Biological Process	regulation of primary metabolic process	7428	8589	9.74803e-07
GO:0050658	GO:0050658 RNA transport	Biological Process	RNA transport	298	318	9.82023e-07
GO:0051236	GO:0051236 establishment of RNA localization	Biological Process	establishment of RNA localization	298	318	9.82023e-07
GO:0070013	GO:0070013 intracellular organelle lumen	Cellular Component	intracellular organelle lumen	5637	6467	9.86123e-07
GO:0044422	GO:0044422 organelle part	Cellular Component	organelle part	12240	14174	1.00171e-06
GO:0051239	GO:0051239 regulation of multicellular organismal process	Biological Process	regulation of multicellular organismal process	3570	4086	1.09689e-06
GO:0072358	GO:0072358 cardiovascular system development	Biological Process	cardiovascular system development	1223	1370	1.13676e-06
GO:0072359	GO:0072359 circulatory system development	Biological Process	circulatory system development	1223	1370	1.13676e-06
GO:0006022	GO:0006022 aminoglycan metabolic process	Biological Process	aminoglycan metabolic process	322	345	1.18034e-06
GO:0048469	GO:0048469 cell maturation	Biological Process	cell maturation	204	214	1.20871e-06
GO:0098794	GO:0098794 postsynapse	Cellular Component	postsynapse	249	263	1.22412e-06
GO:0006023	GO:0006023 aminoglycan biosynthetic process	Biological Process	aminoglycan biosynthetic process	213	224	1.32181e-06
GO:0050790	GO:0050790 regulation of catalytic activity	Biological Process	regulation of catalytic activity	3144	3592	1.39103e-06
GO:0014069	GO:0014069 postsynaptic density	Cellular Component	postsynaptic density	238	251	1.42493e-06
GO:0060076	GO:0060076 excitatory synapse	Cellular Component	excitatory synapse	238	251	1.42493e-06
GO:0099572	GO:0099572 postsynaptic specialization	Cellular Component	postsynaptic specialization	238	251	1.42493e-06
GO:0016247	GO:0016247 channel regulator activity	Molecular Function	channel regulator activity	266	283	1.54816e-06
GO:0032879	GO:0032879 regulation of localization	Biological Process	regulation of localization	3152	3602	1.62329e-06
GO:0012505	GO:0012505 endomembrane system	Cellular Component	endomembrane system	2815	3198	1.7697e-06
GO:0048167	GO:0048167 regulation of synaptic plasticity	Biological Process	regulation of synaptic plasticity	228	241	2.06968e-06
GO:0048598	GO:0048598 embryonic morphogenesis	Biological Process	embryonic morphogenesis	1028	1148	2.15165e-06
GO:0046903	GO:0046903 secretion	Biological Process	secretion	1364	1534	2.20634e-06
GO:0014066	GO:0014066 regulation of phosphatidylinositol 3-kinase signaling	Biological Process	regulation of phosphatidylinositol 3-kinase signaling	168	175	2.38547e-06
GO:0016757	GO:0016757 transferase activity, transferring glycosyl groups	Molecular Function	transferase activity, transferring glycosyl groups	457	498	2.46464e-06
GO:0004721	GO:0004721 phosphoprotein phosphatase activity	Molecular Function	phosphoprotein phosphatase activity	386	418	2.58331e-06
GO:0070739	GO:0070739 protein-glutamic acid ligase activity	Molecular Function	protein-glutamic acid ligase activity	433	471	2.62977e-06
GO:0006487	GO:0006487 protein N-linked glycosylation	Biological Process	protein N-linked glycosylation	235	249	2.64062e-06
GO:0050808	GO:0050808 synapse organization	Biological Process	synapse organization	197	207	2.7448e-06
GO:0050793	GO:0050793 regulation of developmental process	Biological Process	regulation of developmental process	3627	4157	2.85075e-06
GO:0004714	GO:0004714 transmembrane receptor protein tyrosine kinase activity	Molecular Function	transmembrane receptor protein tyrosine kinase activity	133	137	2.91983e-06
GO:0051703	GO:0051703 intraspecies interaction between organisms	Biological Process	intraspecies interaction between organisms	133	137	3.14179e-06
GO:0019538	GO:0019538 protein metabolic process	Biological Process	protein metabolic process	8204	9506	3.16407e-06
GO:0048017	GO:0048017 inositol lipid-mediated signaling	Biological Process	inositol lipid-mediated signaling	409	444	3.18822e-06
GO:0002376	GO:0002376 immune system process	Biological Process	immune system process	3608	4136	3.55061e-06
GO:0051336	GO:0051336 regulation of hydrolase activity	Biological Process	regulation of hydrolase activity	2269	2581	3.56485e-06
GO:0030029	GO:0030029 actin filament-based process	Biological Process	actin filament-based process	1314	1478	3.66928e-06
GO:0048568	GO:0048568 embryonic organ development	Biological Process	embryonic organ development	625	689	3.86234e-06
GO:0051648	GO:0051648 vesicle localization	Biological Process	vesicle localization	222	235	4.00182e-06
GO:0001071	GO:0001071 nucleic acid binding transcription factor activity	Molecular Function	nucleic acid binding transcription factor activity	1684	1906	4.01331e-06
GO:0031267	GO:0031267 small GTPase binding	Molecular Function	small GTPase binding	578	636	4.03598e-06
GO:0043062	GO:0043062 extracellular structure organization	Biological Process	extracellular structure organization	737	817	4.65513e-06
GO:0044428	GO:0044428 nuclear part	Cellular Component	nuclear part	5725	6579	4.95838e-06
GO:0005975	GO:0005975 carbohydrate metabolic process	Biological Process	carbohydrate metabolic process	1248	1403	5.0156e-06
GO:0031090	GO:0031090 organelle membrane	Cellular Component	organelle membrane	4552	5216	5.34284e-06
GO:0070848	GO:0070848 response to growth factor	Biological Process	response to growth factor	819	911	5.37769e-06
GO:0005634	GO:0005634 nucleus	Cellular Component	nucleus	5783	6647	5.38797e-06
GO:0006352	GO:0006352 DNA-templated transcription, initiation	Biological Process	DNA-templated transcription, initiation	509	558	5.69841e-06
GO:0042995	GO:0042995 cell projection	Cellular Component	cell projection	3182	3628	5.98007e-06
GO:0043233	GO:0043233 organelle lumen	Cellular Component	organelle lumen	5741	6599	6.18702e-06
GO:0048518	GO:0048518 positive regulation of biological process	Biological Process	positive regulation of biological process	6188	7150	6.18939e-06
GO:0002262	GO:0002262 myeloid cell homeostasis	Biological Process	myeloid cell homeostasis	116	119	6.38333e-06
GO:0015294	GO:0015294 solute:cation symporter activity	Molecular Function	solute:cation symporter activity	103	105	6.40595e-06
GO:0031981	GO:0031981 nuclear lumen	Cellular Component	nuclear lumen	5481	6297	6.66494e-06
GO:0048522	GO:0048522 positive regulation of cellular process	Biological Process	positive regulation of cellular process	5100	5879	6.68698e-06
GO:0030218	GO:0030218 erythrocyte differentiation	Biological Process	erythrocyte differentiation	103	105	6.80493e-06
GO:0034101	GO:0034101 erythrocyte homeostasis	Biological Process	erythrocyte homeostasis	103	105	6.80493e-06
GO:0071363	GO:0071363 cellular response to growth factor stimulus	Biological Process	cellular response to growth factor stimulus	680	753	7.43802e-06
GO:0048024	GO:0048024 regulation of mRNA splicing, via spliceosome	Biological Process	regulation of mRNA splicing, via spliceosome	148	154	7.87434e-06
GO:0003713	GO:0003713 transcription coactivator activity	Molecular Function	transcription coactivator activity	114	117	7.91053e-06
GO:0031974	GO:0031974 membrane-enclosed lumen	Cellular Component	membrane-enclosed lumen	5815	6687	8.33061e-06
GO:0031984	GO:0031984 organelle subcompartment	Cellular Component	organelle subcompartment	335	361	8.70035e-06
GO:0038127	GO:0038127 ERBB signaling pathway	Biological Process	ERBB signaling pathway	458	501	8.89273e-06
GO:0014065	GO:0014065 phosphatidylinositol 3-kinase signaling	Biological Process	phosphatidylinositol 3-kinase signaling	196	207	9.11299e-06
GO:0010467	GO:0010467 gene expression	Biological Process	gene expression	7893	9149	9.11353e-06
GO:0016881	GO:0016881 acid-amino acid ligase activity	Molecular Function	acid-amino acid ligase activity	470	515	9.6567e-06
GO:0030900	GO:0030900 forebrain development	Biological Process	forebrain development	372	404	9.85599e-06
GO:0038093	GO:0038093 Fc receptor signaling pathway	Biological Process	Fc receptor signaling pathway	316	341	9.8968e-06
GO:0042578	GO:0042578 phosphoric ester hydrolase activity	Molecular Function	phosphoric ester hydrolase activity	770	857	1.03357e-05
GO:0044420	GO:0044420 extracellular matrix component	Cellular Component	extracellular matrix component	316	340	1.05794e-05
GO:0030031	GO:0030031 cell projection assembly	Biological Process	cell projection assembly	425	464	1.08821e-05
GO:0050678	GO:0050678 regulation of epithelial cell proliferation	Biological Process	regulation of epithelial cell proliferation	323	349	1.09378e-05
GO:0071944	GO:0071944 cell periphery	Cellular Component	cell periphery	2839	3234	1.10776e-05
GO:0070735	GO:0070735 protein-glycine ligase activity	Molecular Function	protein-glycine ligase activity	438	479	1.12029e-05
GO:0070887	GO:0070887 cellular response to chemical stimulus	Biological Process	cellular response to chemical stimulus	2383	2718	1.12536e-05
GO:0035107	GO:0035107 appendage morphogenesis	Biological Process	appendage morphogenesis	322	348	1.19566e-05
GO:0043549	GO:0043549 regulation of kinase activity	Biological Process	regulation of kinase activity	990	1109	1.20248e-05
GO:0006650	GO:0006650 glycerophospholipid metabolic process	Biological Process	glycerophospholipid metabolic process	468	513	1.30515e-05
GO:0098590	GO:0098590 plasma membrane region	Cellular Component	plasma membrane region	912	1016	1.36219e-05
GO:0044297	GO:0044297 cell body	Cellular Component	cell body	947	1056	1.36982e-05
GO:0046873	GO:0046873 metal ion transmembrane transporter activity	Molecular Function	metal ion transmembrane transporter activity	319	345	1.38559e-05
GO:0007155	GO:0007155 cell adhesion	Biological Process	cell adhesion	2076	2363	1.39342e-05
GO:0001570	GO:0001570 vasculogenesis	Biological Process	vasculogenesis	98	100	1.40581e-05
GO:0016791	GO:0016791 phosphatase activity	Molecular Function	phosphatase activity	589	651	1.41284e-05
GO:1901576	GO:1901576 organic substance biosynthetic process	Biological Process	organic substance biosynthetic process	8215	9530	1.46532e-05
GO:0005102	GO:0005102 receptor binding	Molecular Function	receptor binding	1870	2126	1.4746e-05
GO:0016482	GO:0016482 cytoplasmic transport	Biological Process	cytoplasmic transport	1132	1273	1.58199e-05
GO:0010506	GO:0010506 regulation of autophagy	Biological Process	regulation of autophagy	358	389	1.65151e-05
GO:0045161	GO:0045161 neuronal ion channel clustering	Biological Process	neuronal ion channel clustering	67	67	1.77298e-05
GO:0002520	GO:0002520 immune system development	Biological Process	immune system development	1567	1775	1.77728e-05
GO:0051495	GO:0051495 positive regulation of cytoskeleton organization	Biological Process	positive regulation of cytoskeleton organization	243	260	1.79875e-05
GO:0010469	GO:0010469 regulation of receptor activity	Biological Process	regulation of receptor activity	199	211	1.79989e-05
GO:0000398	GO:0000398 mRNA splicing, via spliceosome	Biological Process	mRNA splicing, via spliceosome	216	230	1.97797e-05
GO:0009058	GO:0009058 biosynthetic process	Biological Process	biosynthetic process	8439	9795	1.98287e-05
GO:0030097	GO:0030097 hemopoiesis	Biological Process	hemopoiesis	1318	1488	2.00168e-05
GO:0010638	GO:0010638 positive regulation of organelle organization	Biological Process	positive regulation of organelle organization	692	769	2.07683e-05
GO:0009888	GO:0009888 tissue development	Biological Process	tissue development	2675	3060	2.15492e-05
GO:0000209	GO:0000209 protein polyubiquitination	Biological Process	protein polyubiquitination	188	199	2.20584e-05
GO:0008324	GO:0008324 cation transmembrane transporter activity	Molecular Function	cation transmembrane transporter activity	582	644	2.25742e-05
GO:0007264	GO:0007264 small GTPase mediated signal transduction	Biological Process	small GTPase mediated signal transduction	423	463	2.29255e-05
GO:0044459	GO:0044459 plasma membrane part	Cellular Component	plasma membrane part	1994	2261	2.34324e-05
GO:0048562	GO:0048562 embryonic organ morphogenesis	Biological Process	embryonic organ morphogenesis	482	530	2.39714e-05
GO:0048646	GO:0048646 anatomical structure formation involved in morphogenesis	Biological Process	anatomical structure formation involved in morphogenesis	1777	2019	2.41844e-05
GO:0048534	GO:0048534 hematopoietic or lymphoid organ development	Biological Process	hematopoietic or lymphoid organ development	1508	1708	2.44798e-05
GO:0006468	GO:0006468 protein phosphorylation	Biological Process	protein phosphorylation	2305	2631	2.46599e-05
GO:0003700	GO:0003700 transcription factor activity, sequence-specific DNA binding	Molecular Function	transcription factor activity, sequence-specific DNA binding	1045	1175	2.51598e-05
GO:0006024	GO:0006024 glycosaminoglycan biosynthetic process	Biological Process	glycosaminoglycan biosynthetic process	168	177	2.56526e-05
GO:0097367	GO:0097367 carbohydrate derivative binding	Molecular Function	carbohydrate derivative binding	3302	3793	2.73354e-05
GO:0044723	GO:0044723 single-organism carbohydrate metabolic process	Biological Process	single-organism carbohydrate metabolic process	1127	1269	2.8011e-05
GO:0044085	GO:0044085 cellular component biogenesis	Biological Process	cellular component biogenesis	3939	4533	2.87246e-05
GO:0048168	GO:0048168 regulation of neuronal synaptic plasticity	Biological Process	regulation of neuronal synaptic plasticity	93	95	2.89077e-05
GO:0022604	GO:0022604 regulation of cell morphogenesis	Biological Process	regulation of cell morphogenesis	986	1107	3.00391e-05
GO:0015293	GO:0015293 symporter activity	Molecular Function	symporter activity	103	106	3.63381e-05
GO:0006403	GO:0006403 RNA localization	Biological Process	RNA localization	325	353	3.65757e-05
GO:0019899	GO:0019899 enzyme binding	Molecular Function	enzyme binding	2840	3257	3.99721e-05
GO:0006914	GO:0006914 autophagy	Biological Process	autophagy	393	430	4.03185e-05
GO:0001568	GO:0001568 blood vessel development	Biological Process	blood vessel development	681	758	4.04823e-05
GO:0030334	GO:0030334 regulation of cell migration	Biological Process	regulation of cell migration	1119	1261	4.11617e-05
GO:0050673	GO:0050673 epithelial cell proliferation	Biological Process	epithelial cell proliferation	437	480	4.30082e-05
GO:0036094	GO:0036094 small molecule binding	Molecular Function	small molecule binding	4096	4722	4.50613e-05
GO:0051049	GO:0051049 regulation of transport	Biological Process	regulation of transport	2238	2556	4.51143e-05
GO:0030371	GO:0030371 translation repressor activity	Molecular Function	translation repressor activity	61	61	4.5444e-05
GO:0005783	GO:0005783 endoplasmic reticulum	Cellular Component	endoplasmic reticulum	868	969	4.65732e-05
GO:0001944	GO:0001944 vasculature development	Biological Process	vasculature development	822	920	4.85057e-05
GO:1990234	GO:1990234 transferase complex	Cellular Component	transferase complex	797	888	4.90477e-05
GO:0048015	GO:0048015 phosphatidylinositol-mediated signaling	Biological Process	phosphatidylinositol-mediated signaling	224	240	5.03902e-05
GO:0051493	GO:0051493 regulation of cytoskeleton organization	Biological Process	regulation of cytoskeleton organization	698	778	5.06946e-05
GO:0051270	GO:0051270 regulation of cellular component movement	Biological Process	regulation of cellular component movement	1167	1317	5.09087e-05
GO:0002768	GO:0002768 immune response-regulating cell surface receptor signaling pathway	Biological Process	immune response-regulating cell surface receptor signaling pathway	683	761	5.42836e-05
GO:0031098	GO:0031098 stress-activated protein kinase signaling cascade	Biological Process	stress-activated protein kinase signaling cascade	312	339	5.64316e-05
GO:0051403	GO:0051403 stress-activated MAPK cascade	Biological Process	stress-activated MAPK cascade	312	339	5.64316e-05
GO:0016567	GO:0016567 protein ubiquitination	Biological Process	protein ubiquitination	682	760	5.75728e-05
GO:0004713	GO:0004713 protein tyrosine kinase activity	Molecular Function	protein tyrosine kinase activity	196	209	5.78531e-05
GO:0018205	GO:0018205 peptidyl-lysine modification	Biological Process	peptidyl-lysine modification	640	712	5.87231e-05
GO:0044249	GO:0044249 cellular biosynthetic process	Biological Process	cellular biosynthetic process	8094	9399	5.94e-05
GO:0032940	GO:0032940 secretion by cell	Biological Process	secretion by cell	1065	1200	5.99877e-05
GO:0040012	GO:0040012 regulation of locomotion	Biological Process	regulation of locomotion	1267	1433	6.16505e-05
GO:0002764	GO:0002764 immune response-regulating signaling pathway	Biological Process	immune response-regulating signaling pathway	898	1008	6.28619e-05
GO:0000981	GO:0000981 RNA polymerase II transcription factor activity, sequence-specific DNA binding	Molecular Function	RNA polymerase II transcription factor activity, sequence-specific DNA binding	993	1118	6.47844e-05
GO:0022607	GO:0022607 cellular component assembly	Biological Process	cellular component assembly	3705	4265	6.49894e-05
GO:0045838	GO:0045838 positive regulation of membrane potential	Biological Process	positive regulation of membrane potential	59	59	6.55626e-05
GO:0016776	GO:0016776 phosphotransferase activity, phosphate group as acceptor	Molecular Function	phosphotransferase activity, phosphate group as acceptor	98	101	7.19759e-05
GO:0045859	GO:0045859 regulation of protein kinase activity	Biological Process	regulation of protein kinase activity	922	1036	7.22962e-05
GO:0004842	GO:0004842 ubiquitin-protein transferase activity	Molecular Function	ubiquitin-protein transferase activity	276	299	7.45669e-05
GO:0044710	GO:0044710 single-organism metabolic process	Biological Process	single-organism metabolic process	7218	8374	7.64029e-05
GO:0001882	GO:0001882 nucleoside binding	Molecular Function	nucleoside binding	2874	3300	7.6476e-05
GO:0080134	GO:0080134 regulation of response to stress	Biological Process	regulation of response to stress	1627	1850	7.68598e-05
GO:0051875	GO:0051875 pigment granule localization	Biological Process	pigment granule localization	73	74	7.98507e-05
GO:0048706	GO:0048706 embryonic skeletal system development	Biological Process	embryonic skeletal system development	119	124	8.11977e-05
GO:0019221	GO:0019221 cytokine-mediated signaling pathway	Biological Process	cytokine-mediated signaling pathway	557	618	8.42893e-05
GO:0019722	GO:0019722 calcium-mediated signaling	Biological Process	calcium-mediated signaling	235	253	8.68159e-05
GO:0032886	GO:0032886 regulation of microtubule-based process	Biological Process	regulation of microtubule-based process	235	253	8.68159e-05
GO:0042391	GO:0042391 regulation of membrane potential	Biological Process	regulation of membrane potential	419	461	9.27139e-05
GO:0010771	GO:0010771 negative regulation of cell morphogenesis involved in differentiation	Biological Process	negative regulation of cell morphogenesis involved in differentiation	128	134	9.27205e-05
GO:0001883	GO:0001883 purine nucleoside binding	Molecular Function	purine nucleoside binding	2867	3293	9.46012e-05
GO:0032549	GO:0032549 ribonucleoside binding	Molecular Function	ribonucleoside binding	2867	3293	9.46012e-05
GO:0032550	GO:0032550 purine ribonucleoside binding	Molecular Function	purine ribonucleoside binding	2867	3293	9.46012e-05
GO:0015081	GO:0015081 sodium ion transmembrane transporter activity	Molecular Function	sodium ion transmembrane transporter activity	127	133	9.82507e-05
GO:0031111	GO:0031111 negative regulation of microtubule polymerization or depolymerization	Biological Process	negative regulation of microtubule polymerization or depolymerization	107	111	9.87237e-05
GO:0070507	GO:0070507 regulation of microtubule cytoskeleton organization	Biological Process	regulation of microtubule cytoskeleton organization	200	214	0.000100241
GO:0097060	GO:0097060 synaptic membrane	Cellular Component	synaptic membrane	534	590	0.000101019
GO:0071345	GO:0071345 cellular response to cytokine stimulus	Biological Process	cellular response to cytokine stimulus	589	655	0.00010217
GO:2000145	GO:2000145 regulation of cell motility	Biological Process	regulation of cell motility	1132	1279	0.000102958
GO:2000026	GO:2000026 regulation of multicellular organismal development	Biological Process	regulation of multicellular organismal development	1990	2272	0.000103173
GO:0007417	GO:0007417 central nervous system development	Biological Process	central nervous system development	1313	1488	0.000104047
GO:0043200	GO:0043200 response to amino acid	Biological Process	response to amino acid	127	133	0.00010457
GO:0072089	GO:0072089 stem cell proliferation	Biological Process	stem cell proliferation	146	154	0.000107031
GO:0030203	GO:0030203 glycosaminoglycan metabolic process	Biological Process	glycosaminoglycan metabolic process	249	269	0.000107142
GO:0036477	GO:0036477 somatodendritic compartment	Cellular Component	somatodendritic compartment	169	179	0.00010787
GO:0051168	GO:0051168 nuclear export	Biological Process	nuclear export	182	194	0.000107988
GO:0015931	GO:0015931 nucleobase-containing compound transport	Biological Process	nucleobase-containing compound transport	372	408	0.000112157
GO:0007610	GO:0007610 behavior	Biological Process	behavior	1387	1574	0.000117754
GO:0060173	GO:0060173 limb development	Biological Process	limb development	247	267	0.000128124
GO:0048704	GO:0048704 embryonic skeletal system morphogenesis	Biological Process	embryonic skeletal system morphogenesis	115	120	0.000133477
GO:0031109	GO:0031109 microtubule polymerization or depolymerization	Biological Process	microtubule polymerization or depolymerization	197	211	0.000134784
GO:0045664	GO:0045664 regulation of neuron differentiation	Biological Process	regulation of neuron differentiation	528	586	0.00013815
GO:0030674	GO:0030674 protein binding, bridging	Molecular Function	protein binding, bridging	152	161	0.000143029
GO:0008287	GO:0008287 protein serine/threonine phosphatase complex	Cellular Component	protein serine/threonine phosphatase complex	107	111	0.000144459
GO:1903293	GO:1903293 phosphatase complex	Cellular Component	phosphatase complex	107	111	0.000144459
GO:0032400	GO:0032400 melanosome localization	Biological Process	melanosome localization	69	70	0.000145849
GO:0035108	GO:0035108 limb morphogenesis	Biological Process	limb morphogenesis	245	265	0.000153044
GO:0016879	GO:0016879 ligase activity, forming carbon-nitrogen bonds	Molecular Function	ligase activity, forming carbon-nitrogen bonds	530	589	0.000164242
GO:0021535	GO:0021535 cell migration in hindbrain	Biological Process	cell migration in hindbrain	53	53	0.000174787
GO:0006405	GO:0006405 RNA export from nucleus	Biological Process	RNA export from nucleus	177	189	0.000179939
GO:1902589	GO:1902589 single-organism organelle organization	Biological Process	single-organism organelle organization	3191	3672	0.000182797
GO:0001667	GO:0001667 ameboidal-type cell migration	Biological Process	ameboidal-type cell migration	689	771	0.000183399
GO:0030425	GO:0030425 dendrite	Cellular Component	dendrite	145	153	0.000188559
GO:0060090	GO:0060090 binding, bridging	Molecular Function	binding, bridging	158	168	0.000196636
GO:0031112	GO:0031112 positive regulation of microtubule polymerization or depolymerization	Biological Process	positive regulation of microtubule polymerization or depolymerization	67	68	0.000196902
GO:0030278	GO:0030278 regulation of ossification	Biological Process	regulation of ossification	176	188	0.000199095
GO:0006937	GO:0006937 regulation of muscle contraction	Biological Process	regulation of muscle contraction	193	207	0.00019917
GO:0060627	GO:0060627 regulation of vesicle-mediated transport	Biological Process	regulation of vesicle-mediated transport	556	619	0.000212113
GO:0001764	GO:0001764 neuron migration	Biological Process	neuron migration	101	105	0.000213121
GO:0000165	GO:0000165 MAPK cascade	Biological Process	MAPK cascade	952	1074	0.000220076
GO:0023014	GO:0023014 signal transduction by protein phosphorylation	Biological Process	signal transduction by protein phosphorylation	952	1074	0.000220076
GO:0048705	GO:0048705 skeletal system morphogenesis	Biological Process	skeletal system morphogenesis	175	187	0.000220217
GO:0007507	GO:0007507 heart development	Biological Process	heart development	603	673	0.000229795
GO:0035113	GO:0035113 embryonic appendage morphogenesis	Biological Process	embryonic appendage morphogenesis	183	196	0.000232075
GO:0042327	GO:0042327 positive regulation of phosphorylation	Biological Process	positive regulation of phosphorylation	1229	1394	0.000237329
GO:0007159	GO:0007159 leukocyte cell-cell adhesion	Biological Process	leukocyte cell-cell adhesion	602	672	0.000243345
GO:0006887	GO:0006887 exocytosis	Biological Process	exocytosis	405	447	0.000247232
GO:0005913	GO:0005913 cell-cell adherens junction	Cellular Component	cell-cell adherens junction	80	82	0.000250081
GO:0051338	GO:0051338 regulation of transferase activity	Biological Process	regulation of transferase activity	1086	1229	0.000250103
GO:0045744	GO:0045744 negative regulation of G-protein coupled receptor protein signaling pathway	Biological Process	negative regulation of G-protein coupled receptor protein signaling pathway	89	92	0.000253898
GO:0004725	GO:0004725 protein tyrosine phosphatase activity	Molecular Function	protein tyrosine phosphatase activity	109	114	0.000263931
GO:0001934	GO:0001934 positive regulation of protein phosphorylation	Biological Process	positive regulation of protein phosphorylation	1116	1264	0.000276444
GO:0010008	GO:0010008 endosome membrane	Cellular Component	endosome membrane	212	228	0.00027823
GO:0007229	GO:0007229 integrin-mediated signaling pathway	Biological Process	integrin-mediated signaling pathway	50	50	0.000285363
GO:0044432	GO:0044432 endoplasmic reticulum part	Cellular Component	endoplasmic reticulum part	665	742	0.000301945
GO:0000151	GO:0000151 ubiquitin ligase complex	Cellular Component	ubiquitin ligase complex	292	318	0.000302826
GO:0030234	GO:0030234 enzyme regulator activity	Molecular Function	enzyme regulator activity	1539	1755	0.000310786
GO:0007265	GO:0007265 Ras protein signal transduction	Biological Process	Ras protein signal transduction	306	335	0.000313643
GO:0021932	GO:0021932 hindbrain radial glia guided cell migration	Biological Process	hindbrain radial glia guided cell migration	49	49	0.000336012
GO:0031401	GO:0031401 positive regulation of protein modification process	Biological Process	positive regulation of protein modification process	1392	1584	0.000339383
GO:0005057	GO:0005057 receptor signaling protein activity	Molecular Function	receptor signaling protein activity	144	153	0.000340618
GO:0010975	GO:0010975 regulation of neuron projection development	Biological Process	regulation of neuron projection development	492	547	0.000349511
GO:0045807	GO:0045807 positive regulation of endocytosis	Biological Process	positive regulation of endocytosis	144	153	0.000362798
GO:0044440	GO:0044440 endosomal part	Cellular Component	endosomal part	258	280	0.000363477
GO:0009311	GO:0009311 oligosaccharide metabolic process	Biological Process	oligosaccharide metabolic process	86	89	0.000377551
GO:0009790	GO:0009790 embryo development	Biological Process	embryo development	1734	1981	0.000381922
GO:0008373	GO:0008373 sialyltransferase activity	Molecular Function	sialyltransferase activity	48	48	0.000383532
GO:0050657	GO:0050657 nucleic acid transport	Biological Process	nucleic acid transport	303	332	0.000394409
GO:0044431	GO:0044431 Golgi apparatus part	Cellular Component	Golgi apparatus part	461	510	0.000396384
GO:0061572	GO:0061572 actin filament bundle organization	Biological Process	actin filament bundle organization	272	297	0.000419894
GO:0030017	GO:0030017 sarcomere	Cellular Component	sarcomere	303	331	0.000428861
GO:0008017	GO:0008017 microtubule binding	Molecular Function	microtubule binding	95	99	0.000433167
GO:0048584	GO:0048584 positive regulation of response to stimulus	Biological Process	positive regulation of response to stimulus	1916	2193	0.000439315
GO:0007059	GO:0007059 chromosome segregation	Biological Process	chromosome segregation	201	217	0.000441235
GO:0051216	GO:0051216 cartilage development	Biological Process	cartilage development	105	110	0.000451802
GO:0019900	GO:0019900 kinase binding	Molecular Function	kinase binding	1099	1247	0.000462088
GO:0010996	GO:0010996 response to auditory stimulus	Biological Process	response to auditory stimulus	47	47	0.000465868
GO:0031223	GO:0031223 auditory behavior	Biological Process	auditory behavior	47	47	0.000465868
GO:0044708	GO:0044708 single-organism behavior	Biological Process	single-organism behavior	705	792	0.000466617
GO:0016070	GO:0016070 RNA metabolic process	Biological Process	RNA metabolic process	5972	6929	0.000468246
GO:0080135	GO:0080135 regulation of cellular response to stress	Biological Process	regulation of cellular response to stress	631	707	0.000469405
GO:0042110	GO:0042110 T cell activation	Biological Process	T cell activation	555	620	0.000501955
GO:0070489	GO:0070489 T cell aggregation	Biological Process	T cell aggregation	555	620	0.000501955
GO:0071593	GO:0071593 lymphocyte aggregation	Biological Process	lymphocyte aggregation	555	620	0.000501955
GO:0022603	GO:0022603 regulation of anatomical structure morphogenesis	Biological Process	regulation of anatomical structure morphogenesis	1545	1763	0.000502277
GO:0003729	GO:0003729 mRNA binding	Molecular Function	mRNA binding	140	149	0.000521149
GO:0034705	GO:0034705 potassium channel complex	Cellular Component	potassium channel complex	62	63	0.000534717
GO:0042974	GO:0042974 retinoic acid receptor binding	Molecular Function	retinoic acid receptor binding	72	74	0.000538875
GO:0034330	GO:0034330 cell junction organization	Biological Process	cell junction organization	581	650	0.000539371
GO:0048284	GO:0048284 organelle fusion	Biological Process	organelle fusion	46	46	0.000548545
GO:0005876	GO:0005876 spindle microtubule	Cellular Component	spindle microtubule	47	47	0.000573794
GO:0051017	GO:0051017 actin filament bundle assembly	Biological Process	actin filament bundle assembly	268	293	0.000575727
GO:0031674	GO:0031674 I band	Cellular Component	I band	299	327	0.000576504
GO:0030111	GO:0030111 regulation of Wnt signaling pathway	Biological Process	regulation of Wnt signaling pathway	349	385	0.000588266
GO:0046651	GO:0046651 lymphocyte proliferation	Biological Process	lymphocyte proliferation	356	393	0.000597747
GO:0097190	GO:0097190 apoptotic signaling pathway	Biological Process	apoptotic signaling pathway	700	787	0.000600844
GO:1902531	GO:1902531 regulation of intracellular signal transduction	Biological Process	regulation of intracellular signal transduction	2078	2383	0.000611516
GO:0016278	GO:0016278 lysine N-methyltransferase activity	Molecular Function	lysine N-methyltransferase activity	147	157	0.000618812
GO:0016279	GO:0016279 protein-lysine N-methyltransferase activity	Molecular Function	protein-lysine N-methyltransferase activity	147	157	0.000618812
GO:0030016	GO:0030016 myofibril	Cellular Component	myofibril	336	369	0.000619209
GO:0016568	GO:0016568 chromatin modification	Biological Process	chromatin modification	1122	1274	0.000625666
GO:0035239	GO:0035239 tube morphogenesis	Biological Process	tube morphogenesis	679	763	0.00063206
GO:0010647	GO:0010647 positive regulation of cell communication	Biological Process	positive regulation of cell communication	1198	1362	0.000637766
GO:0070486	GO:0070486 leukocyte aggregation	Biological Process	leukocyte aggregation	571	639	0.000643337
GO:0021872	GO:0021872 forebrain generation of neurons	Biological Process	forebrain generation of neurons	102	107	0.000646742
GO:0050890	GO:0050890 cognition	Biological Process	cognition	311	342	0.000655207
GO:0001503	GO:0001503 ossification	Biological Process	ossification	611	685	0.000664066
GO:0007160	GO:0007160 cell-matrix adhesion	Biological Process	cell-matrix adhesion	243	265	0.000684275
GO:0002682	GO:0002682 regulation of immune system process	Biological Process	regulation of immune system process	2049	2350	0.000700327
GO:0060284	GO:0060284 regulation of cell development	Biological Process	regulation of cell development	1309	1491	0.000714829
GO:0004896	GO:0004896 cytokine receptor activity	Molecular Function	cytokine receptor activity	110	116	0.000728166
GO:0018193	GO:0018193 peptidyl-amino acid modification	Biological Process	peptidyl-amino acid modification	893	1010	0.000729105
GO:0010562	GO:0010562 positive regulation of phosphorus metabolic process	Biological Process	positive regulation of phosphorus metabolic process	1321	1505	0.000731277
GO:0045937	GO:0045937 positive regulation of phosphate metabolic process	Biological Process	positive regulation of phosphate metabolic process	1321	1505	0.000731277
GO:0046649	GO:0046649 lymphocyte activation	Biological Process	lymphocyte activation	977	1107	0.000732551
GO:0016782	GO:0016782 transferase activity, transferring sulfur-containing groups	Molecular Function	transferase activity, transferring sulfur-containing groups	128	136	0.000733529
GO:0043235	GO:0043235 receptor complex	Cellular Component	receptor complex	241	262	0.000751048
GO:0002757	GO:0002757 immune response-activating signal transduction	Biological Process	immune response-activating signal transduction	722	813	0.000752183
GO:0061025	GO:0061025 membrane fusion	Biological Process	membrane fusion	44	44	0.000760508
GO:0098802	GO:0098802 plasma membrane receptor complex	Cellular Component	plasma membrane receptor complex	113	119	0.000779321
GO:0030326	GO:0030326 embryonic limb morphogenesis	Biological Process	embryonic limb morphogenesis	162	174	0.00079169
GO:0043393	GO:0043393 regulation of protein binding	Biological Process	regulation of protein binding	301	331	0.00079409
GO:0006325	GO:0006325 chromatin organization	Biological Process	chromatin organization	1444	1648	0.000804285
GO:0008328	GO:0008328 ionotropic glutamate receptor complex	Cellular Component	ionotropic glutamate receptor complex	59	60	0.000823927
GO:0032872	GO:0032872 regulation of stress-activated MAPK cascade	Biological Process	regulation of stress-activated MAPK cascade	233	254	0.000827092
GO:0070302	GO:0070302 regulation of stress-activated protein kinase signaling cascade	Biological Process	regulation of stress-activated protein kinase signaling cascade	233	254	0.000827092
GO:0016758	GO:0016758 transferase activity, transferring hexosyl groups	Molecular Function	transferase activity, transferring hexosyl groups	277	304	0.000833942
GO:0031461	GO:0031461 cullin-RING ubiquitin ligase complex	Cellular Component	cullin-RING ubiquitin ligase complex	191	206	0.00085578
GO:0033059	GO:0033059 cellular pigmentation	Biological Process	cellular pigmentation	109	115	0.000858855
GO:0032403	GO:0032403 protein complex binding	Molecular Function	protein complex binding	461	514	0.000869817
GO:0051656	GO:0051656 establishment of organelle localization	Biological Process	establishment of organelle localization	307	338	0.000873891
GO:0008146	GO:0008146 sulfotransferase activity	Molecular Function	sulfotransferase activity	99	104	0.000879648
GO:0030217	GO:0030217 T cell differentiation	Biological Process	T cell differentiation	284	312	0.000937291
GO:0070988	GO:0070988 demethylation	Biological Process	demethylation	89	93	0.000956951
GO:0017016	GO:0017016 Ras GTPase binding	Molecular Function	Ras GTPase binding	473	528	0.000963129
GO:0031057	GO:0031057 negative regulation of histone modification	Biological Process	negative regulation of histone modification	68	70	0.000972923
GO:0042325	GO:0042325 regulation of phosphorylation	Biological Process	regulation of phosphorylation	2142	2460	0.000973225
GO:0050789	GO:0050789 regulation of biological process	Biological Process	regulation of biological process	16821	19697	0.000983463
GO:0031228	GO:0031228 intrinsic component of Golgi membrane	Cellular Component	intrinsic component of Golgi membrane	91	95	0.0010203
GO:0006913	GO:0006913 nucleocytoplasmic transport	Biological Process	nucleocytoplasmic transport	629	707	0.00104806
GO:0048514	GO:0048514 blood vessel morphogenesis	Biological Process	blood vessel morphogenesis	595	668	0.00108025
GO:0022890	GO:0022890 inorganic cation transmembrane transporter activity	Molecular Function	inorganic cation transmembrane transporter activity	402	447	0.00108326
GO:0060341	GO:0060341 regulation of cellular localization	Biological Process	regulation of cellular localization	1309	1493	0.00113163
GO:0007611	GO:0007611 learning or memory	Biological Process	learning or memory	303	334	0.00116052
GO:0070646	GO:0070646 protein modification by small protein removal	Biological Process	protein modification by small protein removal	97	102	0.00116649
GO:0044430	GO:0044430 cytoskeletal part	Cellular Component	cytoskeletal part	2023	2313	0.00118077
GO:0015629	GO:0015629 actin cytoskeleton	Cellular Component	actin cytoskeleton	541	604	0.00121298
GO:0003170	GO:0003170 heart valve development	Biological Process	heart valve development	77	80	0.00121792
GO:0010324	GO:0010324 membrane invagination	Biological Process	membrane invagination	77	80	0.00121792
GO:1902229	GO:1902229 regulation of intrinsic apoptotic signaling pathway in response to DNA damage	Biological Process	regulation of intrinsic apoptotic signaling pathway in response to DNA damage	77	80	0.00121792
GO:0098602	GO:0098602 single organism cell adhesion	Biological Process	single organism cell adhesion	1181	1345	0.00122045
GO:0061035	GO:0061035 regulation of cartilage development	Biological Process	regulation of cartilage development	87	91	0.00122247
GO:0052744	GO:0052744 phosphatidylinositol monophosphate phosphatase activity	Molecular Function	phosphatidylinositol monophosphate phosphatase activity	66	68	0.00123315
GO:0001941	GO:0001941 postsynaptic membrane organization	Biological Process	postsynaptic membrane organization	41	41	0.00124143
GO:0050905	GO:0050905 neuromuscular process	Biological Process	neuromuscular process	197	214	0.00126108
GO:0051962	GO:0051962 positive regulation of nervous system development	Biological Process	positive regulation of nervous system development	157	169	0.00127388
GO:0034329	GO:0034329 cell junction assembly	Biological Process	cell junction assembly	401	446	0.00127989
GO:0003012	GO:0003012 muscle system process	Biological Process	muscle system process	841	952	0.00129454
GO:0007015	GO:0007015 actin filament organization	Biological Process	actin filament organization	638	718	0.0012991
GO:0002062	GO:0002062 chondrocyte differentiation	Biological Process	chondrocyte differentiation	96	101	0.00131088
GO:0051174	GO:0051174 regulation of phosphorus metabolic process	Biological Process	regulation of phosphorus metabolic process	2464	2837	0.00136406
GO:0051169	GO:0051169 nuclear transport	Biological Process	nuclear transport	637	717	0.00136476
GO:2001251	GO:2001251 negative regulation of chromosome organization	Biological Process	negative regulation of chromosome organization	86	90	0.00138081
GO:0021537	GO:0021537 telencephalon development	Biological Process	telencephalon development	249	273	0.00139698
GO:0050769	GO:0050769 positive regulation of neurogenesis	Biological Process	positive regulation of neurogenesis	156	168	0.00139937
GO:0006665	GO:0006665 sphingolipid metabolic process	Biological Process	sphingolipid metabolic process	164	177	0.00141419
GO:0005261	GO:0005261 cation channel activity	Molecular Function	cation channel activity	187	203	0.00142209
GO:0007009	GO:0007009 plasma membrane organization	Biological Process	plasma membrane organization	226	247	0.00145042
GO:0050688	GO:0050688 regulation of defense response to virus	Biological Process	regulation of defense response to virus	113	120	0.00149959
GO:0019220	GO:0019220 regulation of phosphate metabolic process	Biological Process	regulation of phosphate metabolic process	2441	2811	0.00155181
GO:0003013	GO:0003013 circulatory system process	Biological Process	circulatory system process	869	985	0.0015547
GO:0006810	GO:0006810 transport	Biological Process	transport	6403	7445	0.00160333
GO:0032943	GO:0032943 mononuclear cell proliferation	Biological Process	mononuclear cell proliferation	383	426	0.0016414
GO:0032880	GO:0032880 regulation of protein localization	Biological Process	regulation of protein localization	803	909	0.0016538
GO:0003179	GO:0003179 heart valve morphogenesis	Biological Process	heart valve morphogenesis	64	66	0.00167797
GO:0043113	GO:0043113 receptor clustering	Biological Process	receptor clustering	64	66	0.00167797
GO:0044389	GO:0044389 ubiquitin-like protein ligase binding	Molecular Function	ubiquitin-like protein ligase binding	381	424	0.00168071
GO:0007219	GO:0007219 Notch signaling pathway	Biological Process	Notch signaling pathway	154	166	0.00168663
GO:2001020	GO:2001020 regulation of response to DNA damage stimulus	Biological Process	regulation of response to DNA damage stimulus	154	166	0.00168663
GO:0012501	GO:0012501 programmed cell death	Biological Process	programmed cell death	3378	3905	0.00171359
GO:0086003	GO:0086003 cardiac muscle cell contraction	Biological Process	cardiac muscle cell contraction	39	39	0.00172102
GO:0061448	GO:0061448 connective tissue development	Biological Process	connective tissue development	201	219	0.00172423
GO:0000904	GO:0000904 cell morphogenesis involved in differentiation	Biological Process	cell morphogenesis involved in differentiation	1140	1299	0.00173263
GO:0016055	GO:0016055 Wnt signaling pathway	Biological Process	Wnt signaling pathway	444	496	0.0017551
GO:0032330	GO:0032330 regulation of chondrocyte differentiation	Biological Process	regulation of chondrocyte differentiation	84	88	0.00175935
GO:0070661	GO:0070661 leukocyte proliferation	Biological Process	leukocyte proliferation	395	440	0.00184174
GO:0016265	GO:0016265 death	Biological Process	death	3636	4207	0.00184889
GO:0072091	GO:0072091 regulation of stem cell proliferation	Biological Process	regulation of stem cell proliferation	93	98	0.00185541
GO:0044087	GO:0044087 regulation of cellular component biogenesis	Biological Process	regulation of cellular component biogenesis	948	1077	0.00185543
GO:0010001	GO:0010001 glial cell differentiation	Biological Process	glial cell differentiation	289	319	0.00186039
GO:0006897	GO:0006897 endocytosis	Biological Process	endocytosis	871	988	0.00187087
GO:0065008	GO:0065008 regulation of biological quality	Biological Process	regulation of biological quality	4849	5626	0.00189319
GO:0060048	GO:0060048 cardiac muscle contraction	Biological Process	cardiac muscle contraction	63	65	0.00192108
GO:0006952	GO:0006952 defense response	Biological Process	defense response	2239	2577	0.00193924
GO:0008219	GO:0008219 cell death	Biological Process	cell death	3598	4163	0.00194982
GO:0004722	GO:0004722 protein serine/threonine phosphatase activity	Molecular Function	protein serine/threonine phosphatase activity	73	76	0.00195401
GO:0031400	GO:0031400 negative regulation of protein modification process	Biological Process	negative regulation of protein modification process	576	648	0.00202198
GO:0021761	GO:0021761 limbic system development	Biological Process	limbic system development	38	38	0.00202635
GO:0050807	GO:0050807 regulation of synapse organization	Biological Process	regulation of synapse organization	38	38	0.00202635
GO:0051348	GO:0051348 negative regulation of transferase activity	Biological Process	negative regulation of transferase activity	152	164	0.00202952
GO:0014812	GO:0014812 muscle cell migration	Biological Process	muscle cell migration	160	173	0.00203361
GO:0016706	GO:0016706 oxidoreductase activity, acting on paired donors, with incorporation or reduction of molecular oxygen, 2-oxoglutarate as one donor, and incorporation of one atom each of oxygen into both donors	Molecular Function	oxidoreductase activity, acting on paired donors, with incorporation or reduction of molecular oxygen, 2-oxoglutarate as one donor, and incorporation of one atom each of oxygen into both donors	135	145	0.0020495
GO:0090075	GO:0090075 relaxation of muscle	Biological Process	relaxation of muscle	110	117	0.00206626
GO:0002521	GO:0002521 leukocyte differentiation	Biological Process	leukocyte differentiation	804	911	0.00209199
GO:0032944	GO:0032944 regulation of mononuclear cell proliferation	Biological Process	regulation of mononuclear cell proliferation	337	374	0.00210463
GO:0061028	GO:0061028 establishment of endothelial barrier	Biological Process	establishment of endothelial barrier	51	52	0.00210554
GO:0048872	GO:0048872 homeostasis of number of cells	Biological Process	homeostasis of number of cells	287	317	0.00213544
GO:0032846	GO:0032846 positive regulation of homeostatic process	Biological Process	positive regulation of homeostatic process	183	199	0.00213723
GO:0042098	GO:0042098 T cell proliferation	Biological Process	T cell proliferation	265	292	0.0021823
GO:0007270	GO:0007270 neuron-neuron synaptic transmission	Biological Process	neuron-neuron synaptic transmission	143	154	0.00220553
GO:0050670	GO:0050670 regulation of lymphocyte proliferation	Biological Process	regulation of lymphocyte proliferation	315	349	0.00221709
GO:0050767	GO:0050767 regulation of neurogenesis	Biological Process	regulation of neurogenesis	712	805	0.00221717
GO:0098796	GO:0098796 membrane protein complex	Cellular Component	membrane protein complex	819	925	0.00229544
GO:0006940	GO:0006940 regulation of smooth muscle contraction	Biological Process	regulation of smooth muscle contraction	72	75	0.00230206
GO:0051018	GO:0051018 protein kinase A binding	Molecular Function	protein kinase A binding	37	37	0.00232942
GO:1903320	GO:1903320 regulation of protein modification by small protein conjugation or removal	Biological Process	regulation of protein modification by small protein conjugation or removal	384	428	0.00235033
GO:0033673	GO:0033673 negative regulation of kinase activity	Biological Process	negative regulation of kinase activity	134	144	0.00238191
GO:0051276	GO:0051276 chromosome organization	Biological Process	chromosome organization	1824	2095	0.00238394
GO:0070663	GO:0070663 regulation of leukocyte proliferation	Biological Process	regulation of leukocyte proliferation	342	380	0.00239146
GO:0019207	GO:0019207 kinase regulator activity	Molecular Function	kinase regulator activity	291	322	0.00243678
GO:0042303	GO:0042303 molting cycle	Biological Process	molting cycle	150	162	0.00243806
GO:0060548	GO:0060548 negative regulation of cell death	Biological Process	negative regulation of cell death	729	825	0.00247508
GO:0017148	GO:0017148 negative regulation of translation	Biological Process	negative regulation of translation	61	63	0.002515
GO:0044091	GO:0044091 membrane biogenesis	Biological Process	membrane biogenesis	61	63	0.002515
GO:0071709	GO:0071709 membrane assembly	Biological Process	membrane assembly	61	63	0.002515
GO:0097193	GO:0097193 intrinsic apoptotic signaling pathway	Biological Process	intrinsic apoptotic signaling pathway	355	395	0.00253789
GO:0030324	GO:0030324 lung development	Biological Process	lung development	108	115	0.00255264
GO:0000118	GO:0000118 histone deacetylase complex	Cellular Component	histone deacetylase complex	83	87	0.00261497
GO:0060491	GO:0060491 regulation of cell projection assembly	Biological Process	regulation of cell projection assembly	90	95	0.00261517
GO:0048259	GO:0048259 regulation of receptor-mediated endocytosis	Biological Process	regulation of receptor-mediated endocytosis	99	105	0.00261625
GO:0048667	GO:0048667 cell morphogenesis involved in neuron differentiation	Biological Process	cell morphogenesis involved in neuron differentiation	382	426	0.00264594
GO:0098813	GO:0098813 nuclear chromosome segregation	Biological Process	nuclear chromosome segregation	149	161	0.00267049
GO:0010604	GO:0010604 positive regulation of macromolecule metabolic process	Biological Process	positive regulation of macromolecule metabolic process	2257	2600	0.00268145
GO:0005267	GO:0005267 potassium channel activity	Molecular Function	potassium channel activity	36	36	0.00274444
GO:0030228	GO:0030228 lipoprotein particle receptor activity	Molecular Function	lipoprotein particle receptor activity	36	36	0.00274444
GO:0002429	GO:0002429 immune response-activating cell surface receptor signaling pathway	Biological Process	immune response-activating cell surface receptor signaling pathway	483	542	0.00278316
GO:0019932	GO:0019932 second-messenger-mediated signaling	Biological Process	second-messenger-mediated signaling	483	542	0.00278316
GO:0019842	GO:0019842 vitamin binding	Molecular Function	vitamin binding	98	104	0.00279263
GO:0048589	GO:0048589 developmental growth	Biological Process	developmental growth	622	702	0.00280321
GO:0043069	GO:0043069 negative regulation of programmed cell death	Biological Process	negative regulation of programmed cell death	661	747	0.00283069
GO:0001954	GO:0001954 positive regulation of cell-matrix adhesion	Biological Process	positive regulation of cell-matrix adhesion	60	62	0.0028758
GO:0010811	GO:0010811 positive regulation of cell-substrate adhesion	Biological Process	positive regulation of cell-substrate adhesion	60	62	0.0028758
GO:0006493	GO:0006493 protein O-linked glycosylation	Biological Process	protein O-linked glycosylation	140	151	0.00291858
GO:0001959	GO:0001959 regulation of cytokine-mediated signaling pathway	Biological Process	regulation of cytokine-mediated signaling pathway	148	160	0.00292382
GO:0060759	GO:0060759 regulation of response to cytokine stimulus	Biological Process	regulation of response to cytokine stimulus	148	160	0.00292382
GO:0021879	GO:0021879 forebrain neuron differentiation	Biological Process	forebrain neuron differentiation	89	94	0.00292931
GO:0031623	GO:0031623 receptor internalization	Biological Process	receptor internalization	89	94	0.00292931
GO:0001935	GO:0001935 endothelial cell proliferation	Biological Process	endothelial cell proliferation	179	195	0.00298573
GO:0019904	GO:0019904 protein domain specific binding	Molecular Function	protein domain specific binding	1001	1141	0.00299626
GO:0098589	GO:0098589 membrane region	Cellular Component	membrane region	1299	1480	0.00307786
GO:0046474	GO:0046474 glycerophospholipid biosynthetic process	Biological Process	glycerophospholipid biosynthetic process	163	177	0.00312564
GO:0023056	GO:0023056 positive regulation of signaling	Biological Process	positive regulation of signaling	1111	1268	0.00313412
GO:0006997	GO:0006997 nucleus organization	Biological Process	nucleus organization	106	113	0.00314748
GO:0007589	GO:0007589 body fluid secretion	Biological Process	body fluid secretion	155	168	0.00317293
GO:0043009	GO:0043009 chordate embryonic development	Biological Process	chordate embryonic development	794	901	0.00318068
GO:0007044	GO:0007044 cell-substrate junction assembly	Biological Process	cell-substrate junction assembly	147	159	0.00319979
GO:0045860	GO:0045860 positive regulation of protein kinase activity	Biological Process	positive regulation of protein kinase activity	606	684	0.00320936
GO:0005887	GO:0005887 integral component of plasma membrane	Cellular Component	integral component of plasma membrane	191	208	0.00324992
GO:0048546	GO:0048546 digestive tract morphogenesis	Biological Process	digestive tract morphogenesis	59	61	0.00328692
GO:0071495	GO:0071495 cellular response to endogenous stimulus	Biological Process	cellular response to endogenous stimulus	1097	1252	0.00330072
GO:0034311	GO:0034311 diol metabolic process	Biological Process	diol metabolic process	35	35	0.00330736
GO:0035418	GO:0035418 protein localization to synapse	Biological Process	protein localization to synapse	35	35	0.00330736
GO:0044801	GO:0044801 single-organism membrane fusion	Biological Process	single-organism membrane fusion	35	35	0.00330736
GO:0048521	GO:0048521 negative regulation of behavior	Biological Process	negative regulation of behavior	35	35	0.00330736
GO:0060541	GO:0060541 respiratory system development	Biological Process	respiratory system development	114	122	0.00331373
GO:0010810	GO:0010810 regulation of cell-substrate adhesion	Biological Process	regulation of cell-substrate adhesion	280	310	0.00342774
GO:0031396	GO:0031396 regulation of protein ubiquitination	Biological Process	regulation of protein ubiquitination	336	374	0.00346654
GO:0006469	GO:0006469 negative regulation of protein kinase activity	Biological Process	negative regulation of protein kinase activity	130	140	0.00348698
GO:0032963	GO:0032963 collagen metabolic process	Biological Process	collagen metabolic process	138	149	0.00351004
GO:0005794	GO:0005794 Golgi apparatus	Cellular Component	Golgi apparatus	506	567	0.00358827
GO:0022404	GO:0022404 molting cycle process	Biological Process	molting cycle process	78	82	0.00359848
GO:0022405	GO:0022405 hair cycle process	Biological Process	hair cycle process	78	82	0.00359848
GO:0050866	GO:0050866 negative regulation of cell activation	Biological Process	negative regulation of cell activation	113	121	0.00366318
GO:0015370	GO:0015370 solute:sodium symporter activity	Molecular Function	solute:sodium symporter activity	47	48	0.00366498
GO:0006942	GO:0006942 regulation of striated muscle contraction	Biological Process	regulation of striated muscle contraction	87	92	0.00366977
GO:0046058	GO:0046058 cAMP metabolic process	Biological Process	cAMP metabolic process	161	175	0.00370945
GO:0000375	GO:0000375 RNA splicing, via transesterification reactions	Biological Process	RNA splicing, via transesterification reactions	417	467	0.00371295
GO:0000377	GO:0000377 RNA splicing, via transesterification reactions with bulged adenosine as nucleophile	Biological Process	RNA splicing, via transesterification reactions with bulged adenosine as nucleophile	417	467	0.00371295
GO:0019637	GO:0019637 organophosphate metabolic process	Biological Process	organophosphate metabolic process	1373	1573	0.00374735
GO:0010761	GO:0010761 fibroblast migration	Biological Process	fibroblast migration	58	60	0.00375511
GO:0010762	GO:0010762 regulation of fibroblast migration	Biological Process	regulation of fibroblast migration	58	60	0.00375511
GO:0046483	GO:0046483 heterocycle metabolic process	Biological Process	heterocycle metabolic process	7744	9027	0.00377857
GO:0046488	GO:0046488 phosphatidylinositol metabolic process	Biological Process	phosphatidylinositol metabolic process	176	192	0.00382065
GO:2001242	GO:2001242 regulation of intrinsic apoptotic signaling pathway	Biological Process	regulation of intrinsic apoptotic signaling pathway	145	157	0.00382723
GO:0032970	GO:0032970 regulation of actin filament-based process	Biological Process	regulation of actin filament-based process	576	650	0.00383232
GO:0043066	GO:0043066 negative regulation of apoptotic process	Biological Process	negative regulation of apoptotic process	641	725	0.00387701
GO:0003230	GO:0003230 cardiac atrium development	Biological Process	cardiac atrium development	34	34	0.00389403
GO:0021795	GO:0021795 cerebral cortex cell migration	Biological Process	cerebral cortex cell migration	34	34	0.00389403
GO:0021987	GO:0021987 cerebral cortex development	Biological Process	cerebral cortex development	34	34	0.00389403
GO:0065007	GO:0065007 biological regulation	Biological Process	biological regulation	17477	20486	0.00392126
GO:0044089	GO:0044089 positive regulation of cellular component biogenesis	Biological Process	positive regulation of cellular component biogenesis	416	466	0.00392186
GO:0007626	GO:0007626 locomotory behavior	Biological Process	locomotory behavior	285	316	0.00393224
GO:0006396	GO:0006396 RNA processing	Biological Process	RNA processing	1123	1283	0.00396623
GO:0061564	GO:0061564 axon development	Biological Process	axon development	375	419	0.00397466
GO:1903309	GO:1903309 negative regulation of chromatin modification	Biological Process	negative regulation of chromatin modification	77	81	0.0040472
GO:0006644	GO:0006644 phospholipid metabolic process	Biological Process	phospholipid metabolic process	594	671	0.00413359
GO:0050662	GO:0050662 coenzyme binding	Molecular Function	coenzyme binding	67	70	0.00415904
GO:0098588	GO:0098588 bounding membrane of organelle	Cellular Component	bounding membrane of organelle	1455	1662	0.00416509
GO:0045216	GO:0045216 cell-cell junction organization	Biological Process	cell-cell junction organization	374	418	0.00420837
GO:0031300	GO:0031300 intrinsic component of organelle membrane	Cellular Component	intrinsic component of organelle membrane	385	429	0.00421458
GO:0051056	GO:0051056 regulation of small GTPase mediated signal transduction	Biological Process	regulation of small GTPase mediated signal transduction	212	233	0.0042427
GO:0045182	GO:0045182 translation regulator activity	Molecular Function	translation regulator activity	111	119	0.00427203
GO:0010976	GO:0010976 positive regulation of neuron projection development	Biological Process	positive regulation of neuron projection development	57	59	0.004288
GO:0006482	GO:0006482 protein demethylation	Biological Process	protein demethylation	67	70	0.00430128
GO:0016577	GO:0016577 histone demethylation	Biological Process	histone demethylation	67	70	0.00430128
GO:0003206	GO:0003206 cardiac chamber morphogenesis	Biological Process	cardiac chamber morphogenesis	182	199	0.00433414
GO:0060589	GO:0060589 nucleoside-triphosphatase regulator activity	Molecular Function	nucleoside-triphosphatase regulator activity	76	80	0.00438804
GO:0030099	GO:0030099 myeloid cell differentiation	Biological Process	myeloid cell differentiation	625	707	0.00443464
GO:0070201	GO:0070201 regulation of establishment of protein localization	Biological Process	regulation of establishment of protein localization	760	863	0.00448349
GO:0002695	GO:0002695 negative regulation of leukocyte activation	Biological Process	negative regulation of leukocyte activation	94	100	0.00448561
GO:0035257	GO:0035257 nuclear hormone receptor binding	Molecular Function	nuclear hormone receptor binding	203	223	0.00450105
GO:0008194	GO:0008194 UDP-glycosyltransferase activity	Molecular Function	UDP-glycosyltransferase activity	232	256	0.00452068
GO:0001816	GO:0001816 cytokine production	Biological Process	cytokine production	994	1134	0.00453214
GO:0050922	GO:0050922 negative regulation of chemotaxis	Biological Process	negative regulation of chemotaxis	33	33	0.00458474
GO:0001936	GO:0001936 regulation of endothelial cell proliferation	Biological Process	regulation of endothelial cell proliferation	166	181	0.00464425
GO:0032535	GO:0032535 regulation of cellular component size	Biological Process	regulation of cellular component size	552	623	0.00469874
GO:0000323	GO:0000323 lytic vacuole	Cellular Component	lytic vacuole	548	616	0.00471633
GO:0051213	GO:0051213 dioxygenase activity	Molecular Function	dioxygenase activity	165	180	0.00476558
GO:0031399	GO:0031399 regulation of protein modification process	Biological Process	regulation of protein modification process	2582	2983	0.00476585
GO:0031099	GO:0031099 regeneration	Biological Process	regeneration	282	313	0.00477439
GO:0015631	GO:0015631 tubulin binding	Molecular Function	tubulin binding	523	590	0.00481339
GO:0051223	GO:0051223 regulation of protein transport	Biological Process	regulation of protein transport	707	802	0.00481692
GO:0060537	GO:0060537 muscle tissue development	Biological Process	muscle tissue development	558	630	0.0048207
GO:0003208	GO:0003208 cardiac ventricle morphogenesis	Biological Process	cardiac ventricle morphogenesis	66	69	0.00486672
GO:0034249	GO:0034249 negative regulation of cellular amide metabolic process	Biological Process	negative regulation of cellular amide metabolic process	66	69	0.00486672
GO:0005578	GO:0005578 proteinaceous extracellular matrix	Cellular Component	proteinaceous extracellular matrix	178	194	0.00488673
GO:0016197	GO:0016197 endosomal transport	Biological Process	endosomal transport	56	58	0.00489416
GO:0030551	GO:0030551 cyclic nucleotide binding	Molecular Function	cyclic nucleotide binding	75	79	0.00493308
GO:0051129	GO:0051129 negative regulation of cellular component organization	Biological Process	negative regulation of cellular component organization	764	868	0.00493748
GO:0071705	GO:0071705 nitrogen compound transport	Biological Process	nitrogen compound transport	960	1095	0.00497559
GO:1902679	GO:1902679 negative regulation of RNA biosynthetic process	Biological Process	negative regulation of RNA biosynthetic process	398	446	0.005011
GO:0050865	GO:0050865 regulation of cell activation	Biological Process	regulation of cell activation	706	801	0.0050218
GO:0051607	GO:0051607 defense response to virus	Biological Process	defense response to virus	118	127	0.00503237
GO:0003007	GO:0003007 heart morphogenesis	Biological Process	heart morphogenesis	391	438	0.00507953
GO:2001233	GO:2001233 regulation of apoptotic signaling pathway	Biological Process	regulation of apoptotic signaling pathway	281	312	0.0050903
GO:0050773	GO:0050773 regulation of dendrite development	Biological Process	regulation of dendrite development	75	79	0.0051113
GO:0034968	GO:0034968 histone lysine methylation	Biological Process	histone lysine methylation	157	171	0.00519761
GO:0006470	GO:0006470 protein dephosphorylation	Biological Process	protein dephosphorylation	517	583	0.00521159
GO:0010558	GO:0010558 negative regulation of macromolecule biosynthetic process	Biological Process	negative regulation of macromolecule biosynthetic process	517	583	0.00521159
GO:1901699	GO:1901699 cellular response to nitrogen compound	Biological Process	cellular response to nitrogen compound	172	188	0.00527744
GO:0033674	GO:0033674 positive regulation of kinase activity	Biological Process	positive regulation of kinase activity	608	688	0.00530344
GO:0043205	GO:0043205 fibril	Cellular Component	fibril	33	33	0.00530653
GO:0010720	GO:0010720 positive regulation of cell development	Biological Process	positive regulation of cell development	582	658	0.00530823
GO:0009306	GO:0009306 protein secretion	Biological Process	protein secretion	549	620	0.00540539
GO:0000819	GO:0000819 sister chromatid segregation	Biological Process	sister chromatid segregation	141	153	0.00544554
GO:0050770	GO:0050770 regulation of axonogenesis	Biological Process	regulation of axonogenesis	65	68	0.00550354
GO:0010644	GO:0010644 cell communication by electrical coupling	Biological Process	cell communication by electrical coupling	92	98	0.00554484
GO:0042129	GO:0042129 regulation of T cell proliferation	Biological Process	regulation of T cell proliferation	230	254	0.00556706
GO:0035295	GO:0035295 tube development	Biological Process	tube development	1088	1244	0.00558288
GO:0008105	GO:0008105 asymmetric protein localization	Biological Process	asymmetric protein localization	55	57	0.00558325
GO:0018130	GO:0018130 heterocycle biosynthetic process	Biological Process	heterocycle biosynthetic process	5263	6121	0.00559012
GO:0018022	GO:0018022 peptidyl-lysine methylation	Biological Process	peptidyl-lysine methylation	186	204	0.00567861
GO:0001952	GO:0001952 regulation of cell-matrix adhesion	Biological Process	regulation of cell-matrix adhesion	208	229	0.00569087
GO:0090257	GO:0090257 regulation of muscle system process	Biological Process	regulation of muscle system process	409	459	0.00571561
GO:0016358	GO:0016358 dendrite development	Biological Process	dendrite development	83	88	0.00572323
GO:0010563	GO:0010563 negative regulation of phosphorus metabolic process	Biological Process	negative regulation of phosphorus metabolic process	567	641	0.0058079
GO:0045936	GO:0045936 negative regulation of phosphate metabolic process	Biological Process	negative regulation of phosphate metabolic process	567	641	0.0058079
GO:0001817	GO:0001817 regulation of cytokine production	Biological Process	regulation of cytokine production	861	981	0.00587903
GO:0003205	GO:0003205 cardiac chamber development	Biological Process	cardiac chamber development	222	245	0.00589032
GO:1903900	GO:1903900 regulation of viral life cycle	Biological Process	regulation of viral life cycle	229	253	0.00596674
GO:0032102	GO:0032102 negative regulation of response to external stimulus	Biological Process	negative regulation of response to external stimulus	200	220	0.00599195
GO:0030054	GO:0030054 cell junction	Cellular Component	cell junction	1713	1963	0.00600786
GO:0031294	GO:0031294 lymphocyte costimulation	Biological Process	lymphocyte costimulation	116	125	0.00608245
GO:0052652	GO:0052652 cyclic purine nucleotide metabolic process	Biological Process	cyclic purine nucleotide metabolic process	116	125	0.00608245
GO:1900371	GO:1900371 regulation of purine nucleotide biosynthetic process	Biological Process	regulation of purine nucleotide biosynthetic process	116	125	0.00608245
GO:0051247	GO:0051247 positive regulation of protein metabolic process	Biological Process	positive regulation of protein metabolic process	1614	1856	0.00609281
GO:0016788	GO:0016788 hydrolase activity, acting on ester bonds	Molecular Function	hydrolase activity, acting on ester bonds	1351	1551	0.00614911
GO:0005911	GO:0005911 cell-cell junction	Cellular Component	cell-cell junction	609	687	0.00621698
GO:0070076	GO:0070076 histone lysine demethylation	Biological Process	histone lysine demethylation	64	67	0.00622029
GO:0002009	GO:0002009 morphogenesis of an epithelium	Biological Process	morphogenesis of an epithelium	707	803	0.00626947
GO:0010769	GO:0010769 regulation of cell morphogenesis involved in differentiation	Biological Process	regulation of cell morphogenesis involved in differentiation	617	699	0.00630099
GO:0000266	GO:0000266 mitochondrial fission	Biological Process	mitochondrial fission	31	31	0.0063553
GO:0031103	GO:0031103 axon regeneration	Biological Process	axon regeneration	31	31	0.0063553
GO:0048678	GO:0048678 response to axon injury	Biological Process	response to axon injury	31	31	0.0063553
GO:0071526	GO:0071526 semaphorin-plexin signaling pathway	Biological Process	semaphorin-plexin signaling pathway	31	31	0.0063553
GO:0086002	GO:0086002 cardiac muscle cell action potential involved in contraction	Biological Process	cardiac muscle cell action potential involved in contraction	31	31	0.0063553
GO:0004702	GO:0004702 receptor signaling protein serine/threonine kinase activity	Molecular Function	receptor signaling protein serine/threonine kinase activity	115	124	0.00639089
GO:0005769	GO:0005769 early endosome	Cellular Component	early endosome	159	173	0.00639328
GO:0044877	GO:0044877 macromolecular complex binding	Molecular Function	macromolecular complex binding	792	902	0.00642852
GO:0010463	GO:0010463 mesenchymal cell proliferation	Biological Process	mesenchymal cell proliferation	73	77	0.00644092
GO:0019438	GO:0019438 aromatic compound biosynthetic process	Biological Process	aromatic compound biosynthetic process	5243	6099	0.00644475
GO:0007389	GO:0007389 pattern specification process	Biological Process	pattern specification process	852	971	0.00649745
GO:0008277	GO:0008277 regulation of G-protein coupled receptor protein signaling pathway	Biological Process	regulation of G-protein coupled receptor protein signaling pathway	184	202	0.00661234
GO:0007431	GO:0007431 salivary gland development	Biological Process	salivary gland development	43	44	0.00669833
GO:0061136	GO:0061136 regulation of proteasomal protein catabolic process	Biological Process	regulation of proteasomal protein catabolic process	43	44	0.00669833
GO:0043408	GO:0043408 regulation of MAPK cascade	Biological Process	regulation of MAPK cascade	813	926	0.00677769
GO:0030424	GO:0030424 axon	Cellular Component	axon	452	507	0.00678411
GO:0051640	GO:0051640 organelle localization	Biological Process	organelle localization	557	630	0.00680217
GO:0032774	GO:0032774 RNA biosynthetic process	Biological Process	RNA biosynthetic process	4797	5577	0.00684427
GO:0050818	GO:0050818 regulation of coagulation	Biological Process	regulation of coagulation	161	176	0.00696884
GO:0045321	GO:0045321 leukocyte activation	Biological Process	leukocyte activation	1149	1316	0.00707827
GO:0051240	GO:0051240 positive regulation of multicellular organismal process	Biological Process	positive regulation of multicellular organismal process	1056	1208	0.00708212
GO:0048037	GO:0048037 cofactor binding	Molecular Function	cofactor binding	145	158	0.00710782
GO:0042176	GO:0042176 regulation of protein catabolic process	Biological Process	regulation of protein catabolic process	72	76	0.00722408
GO:1903362	GO:1903362 regulation of cellular protein catabolic process	Biological Process	regulation of cellular protein catabolic process	72	76	0.00722408
GO:0009755	GO:0009755 hormone-mediated signaling pathway	Biological Process	hormone-mediated signaling pathway	411	462	0.00729857
GO:0032270	GO:0032270 positive regulation of cellular protein metabolic process	Biological Process	positive regulation of cellular protein metabolic process	1601	1842	0.00737065
GO:0021846	GO:0021846 cell proliferation in forebrain	Biological Process	cell proliferation in forebrain	30	30	0.00748243
GO:0031050	GO:0031050 dsRNA fragmentation	Biological Process	dsRNA fragmentation	30	30	0.00748243
GO:0033047	GO:0033047 regulation of mitotic sister chromatid segregation	Biological Process	regulation of mitotic sister chromatid segregation	30	30	0.00748243
GO:0070918	GO:0070918 production of small RNA involved in gene silencing by RNA	Biological Process	production of small RNA involved in gene silencing by RNA	30	30	0.00748243
GO:0071359	GO:0071359 cellular response to dsRNA	Biological Process	cellular response to dsRNA	30	30	0.00748243
GO:0004860	GO:0004860 protein kinase inhibitor activity	Molecular Function	protein kinase inhibitor activity	62	65	0.00769453
GO:0019210	GO:0019210 kinase inhibitor activity	Molecular Function	kinase inhibitor activity	62	65	0.00769453
GO:0000096	GO:0000096 sulfur amino acid metabolic process	Biological Process	sulfur amino acid metabolic process	42	43	0.00772775
GO:0007031	GO:0007031 peroxisome organization	Biological Process	peroxisome organization	42	43	0.00772775
GO:0006725	GO:0006725 cellular aromatic compound metabolic process	Biological Process	cellular aromatic compound metabolic process	7829	9135	0.00772953
GO:0034654	GO:0034654 nucleobase-containing compound biosynthetic process	Biological Process	nucleobase-containing compound biosynthetic process	5197	6047	0.00776206
GO:0035051	GO:0035051 cardiocyte differentiation	Biological Process	cardiocyte differentiation	218	241	0.00777847
GO:0006898	GO:0006898 receptor-mediated endocytosis	Biological Process	receptor-mediated endocytosis	225	249	0.00784532
GO:0009266	GO:0009266 response to temperature stimulus	Biological Process	response to temperature stimulus	260	289	0.00794685
GO:0044437	GO:0044437 vacuolar part	Cellular Component	vacuolar part	469	527	0.00799182
GO:0006909	GO:0006909 phagocytosis	Biological Process	phagocytosis	121	131	0.00799299
GO:0061383	GO:0061383 trabecula morphogenesis	Biological Process	trabecula morphogenesis	71	75	0.00809768
GO:0099512	GO:0099512 supramolecular fiber	Cellular Component	supramolecular fiber	345	385	0.00814635
GO:0099513	GO:0099513 polymeric cytoskeletal fiber	Cellular Component	polymeric cytoskeletal fiber	345	385	0.00814635
GO:0015630	GO:0015630 microtubule cytoskeleton	Cellular Component	microtubule cytoskeleton	1826	2096	0.00816938
GO:0032231	GO:0032231 regulation of actin filament bundle assembly	Biological Process	regulation of actin filament bundle assembly	210	232	0.00824826
GO:0070851	GO:0070851 growth factor receptor binding	Molecular Function	growth factor receptor binding	143	156	0.00839996
GO:0032386	GO:0032386 regulation of intracellular transport	Biological Process	regulation of intracellular transport	725	825	0.00842862
GO:0003678	GO:0003678 DNA helicase activity	Molecular Function	DNA helicase activity	104	112	0.00847085
GO:0005730	GO:0005730 nucleolus	Cellular Component	nucleolus	30	30	0.00854592
GO:0044452	GO:0044452 nucleolar part	Cellular Component	nucleolar part	30	30	0.00854592
GO:0006939	GO:0006939 smooth muscle contraction	Biological Process	smooth muscle contraction	128	139	0.00858405
GO:0044309	GO:0044309 neuron spine	Cellular Component	neuron spine	309	344	0.00858904
GO:0007091	GO:0007091 metaphase/anaphase transition of mitotic cell cycle	Biological Process	metaphase/anaphase transition of mitotic cell cycle	29	29	0.00880941
GO:0010965	GO:0010965 regulation of mitotic sister chromatid separation	Biological Process	regulation of mitotic sister chromatid separation	29	29	0.00880941
GO:0030071	GO:0030071 regulation of mitotic metaphase/anaphase transition	Biological Process	regulation of mitotic metaphase/anaphase transition	29	29	0.00880941
GO:0044557	GO:0044557 relaxation of smooth muscle	Biological Process	relaxation of smooth muscle	29	29	0.00880941
GO:0044784	GO:0044784 metaphase/anaphase transition of cell cycle	Biological Process	metaphase/anaphase transition of cell cycle	29	29	0.00880941
GO:0045646	GO:0045646 regulation of erythrocyte differentiation	Biological Process	regulation of erythrocyte differentiation	29	29	0.00880941
GO:0051304	GO:0051304 chromosome separation	Biological Process	chromosome separation	29	29	0.00880941
GO:0051306	GO:0051306 mitotic sister chromatid separation	Biological Process	mitotic sister chromatid separation	29	29	0.00880941
GO:0097306	GO:0097306 cellular response to alcohol	Biological Process	cellular response to alcohol	29	29	0.00880941
GO:1902099	GO:1902099 regulation of metaphase/anaphase transition of cell cycle	Biological Process	regulation of metaphase/anaphase transition of cell cycle	29	29	0.00880941
GO:0031345	GO:0031345 negative regulation of cell projection organization	Biological Process	negative regulation of cell projection organization	104	112	0.00882408
GO:0045685	GO:0045685 regulation of glial cell differentiation	Biological Process	regulation of glial cell differentiation	104	112	0.00882408
GO:0005654	GO:0005654 nucleoplasm	Cellular Component	nucleoplasm	1233	1409	0.0088868
GO:0030516	GO:0030516 regulation of axon extension	Biological Process	regulation of axon extension	41	42	0.00891156
GO:0015077	GO:0015077 monovalent inorganic cation transmembrane transporter activity	Molecular Function	monovalent inorganic cation transmembrane transporter activity	264	294	0.00891601
GO:0001932	GO:0001932 regulation of protein phosphorylation	Biological Process	regulation of protein phosphorylation	1914	2208	0.00893904
GO:0021988	GO:0021988 olfactory lobe development	Biological Process	olfactory lobe development	61	64	0.00894993
GO:0045666	GO:0045666 positive regulation of neuron differentiation	Biological Process	positive regulation of neuron differentiation	61	64	0.00894993
GO:1901077	GO:1901077 regulation of relaxation of muscle	Biological Process	regulation of relaxation of muscle	61	64	0.00894993
GO:0032388	GO:0032388 positive regulation of intracellular transport	Biological Process	positive regulation of intracellular transport	251	279	0.00903316
GO:0015291	GO:0015291 secondary active transmembrane transporter activity	Molecular Function	secondary active transmembrane transporter activity	298	333	0.00905204
GO:0000070	GO:0000070 mitotic sister chromatid segregation	Biological Process	mitotic sister chromatid segregation	70	74	0.00907143
GO:0010464	GO:0010464 regulation of mesenchymal cell proliferation	Biological Process	regulation of mesenchymal cell proliferation	70	74	0.00907143
GO:0030133	GO:0030133 transport vesicle	Cellular Component	transport vesicle	123	133	0.00911563
GO:0009967	GO:0009967 positive regulation of signal transduction	Biological Process	positive regulation of signal transduction	1011	1157	0.00914568
GO:0016337	GO:0016337 single organismal cell-cell adhesion	Biological Process	single organismal cell-cell adhesion	961	1099	0.00923536
GO:0055006	GO:0055006 cardiac cell development	Biological Process	cardiac cell development	87	93	0.00932816
GO:0045787	GO:0045787 positive regulation of cell cycle	Biological Process	positive regulation of cell cycle	127	138	0.0093614
GO:0035272	GO:0035272 exocrine system development	Biological Process	exocrine system development	51	53	0.00940675
GO:0061387	GO:0061387 regulation of extent of cell growth	Biological Process	regulation of extent of cell growth	51	53	0.00940675
GO:0005773	GO:0005773 vacuole	Cellular Component	vacuole	789	896	0.00947575
GO:0044451	GO:0044451 nucleoplasm part	Cellular Component	nucleoplasm part	1224	1399	0.00961533
GO:0070603	GO:0070603 SWI/SNF superfamily-type complex	Cellular Component	SWI/SNF superfamily-type complex	106	114	0.00968559
GO:0002066	GO:0002066 columnar/cuboidal epithelial cell development	Biological Process	columnar/cuboidal epithelial cell development	78	83	0.00984818
GO:0030307	GO:0030307 positive regulation of cell growth	Biological Process	positive regulation of cell growth	134	146	0.00991013
GO:0006915	GO:0006915 apoptotic process	Biological Process	apoptotic process	2733	3165	0.00994611
GO:0031543	GO:0031543 peptidyl-proline dioxygenase activity	Molecular Function	peptidyl-proline dioxygenase activity	86	92	0.00996723
GO:0098609	GO:0098609 cell-cell adhesion	Biological Process	cell-cell adhesion	1273	1462	0.0100094
GO:0042063	GO:0042063 gliogenesis	Biological Process	gliogenesis	338	379	0.01008
GO:0006479	GO:0006479 protein methylation	Biological Process	protein methylation	270	301	0.010087
GO:0008214	GO:0008214 protein dealkylation	Biological Process	protein dealkylation	69	73	0.010156
GO:0019887	GO:0019887 protein kinase regulator activity	Molecular Function	protein kinase regulator activity	255	284	0.0101585
GO:0006790	GO:0006790 sulfur compound metabolic process	Biological Process	sulfur compound metabolic process	535	606	0.0101611
GO:0016311	GO:0016311 dephosphorylation	Biological Process	dephosphorylation	535	606	0.0101611
GO:0000828	GO:0000828 inositol hexakisphosphate kinase activity	Molecular Function	inositol hexakisphosphate kinase activity	28	28	0.0101859
GO:0030073	GO:0030073 insulin secretion	Biological Process	insulin secretion	221	245	0.0102546
GO:1900373	GO:1900373 positive regulation of purine nucleotide biosynthetic process	Biological Process	positive regulation of purine nucleotide biosynthetic process	86	92	0.0103326
GO:1900544	GO:1900544 positive regulation of purine nucleotide metabolic process	Biological Process	positive regulation of purine nucleotide metabolic process	86	92	0.0103326
GO:0001837	GO:0001837 epithelial to mesenchymal transition	Biological Process	epithelial to mesenchymal transition	156	171	0.01034
GO:0007625	GO:0007625 grooming behavior	Biological Process	grooming behavior	28	28	0.0103717
GO:0032869	GO:0032869 cellular response to insulin stimulus	Biological Process	cellular response to insulin stimulus	28	28	0.0103717
GO:0005244	GO:0005244 voltage-gated ion channel activity	Molecular Function	voltage-gated ion channel activity	50	52	0.0104275
GO:0022832	GO:0022832 voltage-gated channel activity	Molecular Function	voltage-gated channel activity	50	52	0.0104275
GO:0002694	GO:0002694 regulation of leukocyte activation	Biological Process	regulation of leukocyte activation	656	746	0.010455
GO:0046578	GO:0046578 regulation of Ras protein signal transduction	Biological Process	regulation of Ras protein signal transduction	192	212	0.010659
GO:1903706	GO:1903706 regulation of hemopoiesis	Biological Process	regulation of hemopoiesis	456	515	0.0106749
GO:0006892	GO:0006892 post-Golgi vesicle-mediated transport	Biological Process	post-Golgi vesicle-mediated transport	50	52	0.0107021
GO:0014706	GO:0014706 striated muscle tissue development	Biological Process	striated muscle tissue development	533	604	0.0110855
GO:1901698	GO:1901698 response to nitrogen compound	Biological Process	response to nitrogen compound	1042	1194	0.0111475
GO:0071407	GO:0071407 cellular response to organic cyclic compound	Biological Process	cellular response to organic cyclic compound	442	499	0.0111514
GO:0002573	GO:0002573 myeloid leukocyte differentiation	Biological Process	myeloid leukocyte differentiation	356	400	0.011264
GO:0007188	GO:0007188 adenylate cyclase-modulating G-protein coupled receptor signaling pathway	Biological Process	adenylate cyclase-modulating G-protein coupled receptor signaling pathway	140	153	0.0112709
GO:0040007	GO:0040007 growth	Biological Process	growth	1760	2030	0.0113066
GO:0030072	GO:0030072 peptide hormone secretion	Biological Process	peptide hormone secretion	254	283	0.0115402
GO:0016571	GO:0016571 histone methylation	Biological Process	histone methylation	247	275	0.0116042
GO:0008361	GO:0008361 regulation of cell size	Biological Process	regulation of cell size	132	144	0.0117062
GO:0009451	GO:0009451 RNA modification	Biological Process	RNA modification	132	144	0.0117062
GO:0002244	GO:0002244 hematopoietic progenitor cell differentiation	Biological Process	hematopoietic progenitor cell differentiation	101	109	0.0117123
GO:0030098	GO:0030098 lymphocyte differentiation	Biological Process	lymphocyte differentiation	480	543	0.0117257
GO:0034594	GO:0034594 phosphatidylinositol trisphosphate phosphatase activity	Molecular Function	phosphatidylinositol trisphosphate phosphatase activity	49	51	0.0118639
GO:0051050	GO:0051050 positive regulation of transport	Biological Process	positive regulation of transport	716	816	0.0118739
GO:0006139	GO:0006139 nucleobase-containing compound metabolic process	Biological Process	nucleobase-containing compound metabolic process	7552	8815	0.0119119
GO:0070822	GO:0070822 Sin3-type complex	Cellular Component	Sin3-type complex	40	41	0.0120007
GO:0061041	GO:0061041 regulation of wound healing	Biological Process	regulation of wound healing	154	169	0.0120683
GO:0030163	GO:0030163 protein catabolic process	Biological Process	protein catabolic process	665	757	0.0120785
GO:0034453	GO:0034453 microtubule anchoring	Biological Process	microtubule anchoring	49	51	0.0121686
GO:0018024	GO:0018024 histone-lysine N-methyltransferase activity	Molecular Function	histone-lysine N-methyltransferase activity	108	117	0.0122063
GO:0042054	GO:0042054 histone methyltransferase activity	Molecular Function	histone methyltransferase activity	108	117	0.0122063
GO:0021869	GO:0021869 forebrain ventricular zone progenitor cell division	Biological Process	forebrain ventricular zone progenitor cell division	27	27	0.0122109
GO:0048483	GO:0048483 autonomic nervous system development	Biological Process	autonomic nervous system development	27	27	0.0122109
GO:0072393	GO:0072393 microtubule anchoring at microtubule organizing center	Biological Process	microtubule anchoring at microtubule organizing center	27	27	0.0122109
GO:0072578	GO:0072578 neurotransmitter-gated ion channel clustering	Biological Process	neurotransmitter-gated ion channel clustering	27	27	0.0122109
GO:0006807	GO:0006807 nitrogen compound metabolic process	Biological Process	nitrogen compound metabolic process	8986	10500	0.0122287
GO:0010518	GO:0010518 positive regulation of phospholipase activity	Biological Process	positive regulation of phospholipase activity	161	177	0.0123785
GO:0033267	GO:0033267 axon part	Cellular Component	axon part	439	494	0.0125838
GO:0044454	GO:0044454 nuclear chromosome part	Cellular Component	nuclear chromosome part	260	289	0.0125935
GO:0009187	GO:0009187 cyclic nucleotide metabolic process	Biological Process	cyclic nucleotide metabolic process	273	305	0.0126815
GO:0006672	GO:0006672 ceramide metabolic process	Biological Process	ceramide metabolic process	67	71	0.0127052
GO:1903050	GO:1903050 regulation of proteolysis involved in cellular protein catabolic process	Biological Process	regulation of proteolysis involved in cellular protein catabolic process	67	71	0.0127052
GO:0051650	GO:0051650 establishment of vesicle localization	Biological Process	establishment of vesicle localization	131	143	0.0127128
GO:0045682	GO:0045682 regulation of epidermis development	Biological Process	regulation of epidermis development	58	61	0.0128068
GO:1990267	GO:1990267 response to transition metal nanoparticle	Biological Process	response to transition metal nanoparticle	100	108	0.0128566
GO:0019111	GO:0019111 phenanthrol sulfotransferase activity	Molecular Function	phenanthrol sulfotransferase activity	75	80	0.0131086
GO:0034483	GO:0034483 heparan sulfate sulfotransferase activity	Molecular Function	heparan sulfate sulfotransferase activity	75	80	0.0131086
GO:0045944	GO:0045944 positive regulation of transcription from RNA polymerase II promoter	Biological Process	positive regulation of transcription from RNA polymerase II promoter	123	134	0.0131716
GO:1901360	GO:1901360 organic cyclic compound metabolic process	Biological Process	organic cyclic compound metabolic process	8106	9467	0.0132009
GO:0000977	GO:0000977 RNA polymerase II regulatory region sequence-specific DNA binding	Molecular Function	RNA polymerase II regulatory region sequence-specific DNA binding	653	744	0.013489
GO:0001012	GO:0001012 RNA polymerase II regulatory region DNA binding	Molecular Function	RNA polymerase II regulatory region DNA binding	653	744	0.013489
GO:0046473	GO:0046473 phosphatidic acid metabolic process	Biological Process	phosphatidic acid metabolic process	75	80	0.0135388
GO:0021543	GO:0021543 pallium development	Biological Process	pallium development	145	159	0.0136834
GO:0090544	GO:0090544 BAF-type complex	Cellular Component	BAF-type complex	59	62	0.0138139
GO:1902803	GO:1902803 regulation of synaptic vesicle transport	Biological Process	regulation of synaptic vesicle transport	48	50	0.0138274
GO:0051393	GO:0051393 alpha-actinin binding	Molecular Function	alpha-actinin binding	26	26	0.014137
GO:0007189	GO:0007189 adenylate cyclase-activating G-protein coupled receptor signaling pathway	Biological Process	adenylate cyclase-activating G-protein coupled receptor signaling pathway	26	26	0.0143762
GO:0007416	GO:0007416 synapse assembly	Biological Process	synapse assembly	26	26	0.0143762
GO:0019471	GO:0019471 4-hydroxyproline metabolic process	Biological Process	4-hydroxyproline metabolic process	26	26	0.0143762
GO:0039019	GO:0039019 pronephric nephron development	Biological Process	pronephric nephron development	26	26	0.0143762
GO:0045773	GO:0045773 positive regulation of axon extension	Biological Process	positive regulation of axon extension	26	26	0.0143762
GO:0050772	GO:0050772 positive regulation of axonogenesis	Biological Process	positive regulation of axonogenesis	26	26	0.0143762
GO:0051180	GO:0051180 vitamin transport	Biological Process	vitamin transport	26	26	0.0143762
GO:0051668	GO:0051668 localization within membrane	Biological Process	localization within membrane	57	60	0.0144128
GO:0003002	GO:0003002 regionalization	Biological Process	regionalization	635	723	0.0144681
GO:0050839	GO:0050839 cell adhesion molecule binding	Molecular Function	cell adhesion molecule binding	74	79	0.0145658
GO:0051427	GO:0051427 hormone receptor binding	Molecular Function	hormone receptor binding	249	278	0.0146547
GO:0006029	GO:0006029 proteoglycan metabolic process	Biological Process	proteoglycan metabolic process	114	124	0.0147984
GO:0044257	GO:0044257 cellular protein catabolic process	Biological Process	cellular protein catabolic process	647	737	0.0148299
GO:0031589	GO:0031589 cell-substrate adhesion	Biological Process	cell-substrate adhesion	494	560	0.0148791
GO:0032956	GO:0032956 regulation of actin cytoskeleton organization	Biological Process	regulation of actin cytoskeleton organization	494	560	0.0148791
GO:0052866	GO:0052866 phosphatidylinositol phosphate phosphatase activity	Molecular Function	phosphatidylinositol phosphate phosphatase activity	121	132	0.0149354
GO:0050708	GO:0050708 regulation of protein secretion	Biological Process	regulation of protein secretion	390	440	0.0149704
GO:0046930	GO:0046930 pore complex	Cellular Component	pore complex	125	136	0.0149816
GO:0000790	GO:0000790 nuclear chromatin	Cellular Component	nuclear chromatin	185	204	0.0152484
GO:0001637	GO:0001637 G-protein coupled chemoattractant receptor activity	Molecular Function	G-protein coupled chemoattractant receptor activity	37	38	0.0153634
GO:0005343	GO:0005343 organic acid:sodium symporter activity	Molecular Function	organic acid:sodium symporter activity	37	38	0.0153634
GO:0007224	GO:0007224 smoothened signaling pathway	Biological Process	smoothened signaling pathway	98	106	0.0154632
GO:0033218	GO:0033218 amide binding	Molecular Function	amide binding	248	277	0.0155584
GO:0018126	GO:0018126 protein hydroxylation	Biological Process	protein hydroxylation	37	38	0.0156867
GO:0048813	GO:0048813 dendrite morphogenesis	Biological Process	dendrite morphogenesis	37	38	0.0156867
GO:0048814	GO:0048814 regulation of dendrite morphogenesis	Biological Process	regulation of dendrite morphogenesis	37	38	0.0156867
GO:0055117	GO:0055117 regulation of cardiac muscle contraction	Biological Process	regulation of cardiac muscle contraction	47	49	0.0157023
GO:0008187	GO:0008187 poly-pyrimidine tract binding	Molecular Function	poly-pyrimidine tract binding	56	59	0.0157827
GO:0032947	GO:0032947 protein complex scaffold	Molecular Function	protein complex scaffold	56	59	0.0157827
GO:0016579	GO:0016579 protein deubiquitination	Biological Process	protein deubiquitination	65	69	0.015852
GO:0019058	GO:0019058 viral life cycle	Biological Process	viral life cycle	336	378	0.0159488
GO:0048738	GO:0048738 cardiac muscle tissue development	Biological Process	cardiac muscle tissue development	221	246	0.0160777
GO:0014910	GO:0014910 regulation of smooth muscle cell migration	Biological Process	regulation of smooth muscle cell migration	113	123	0.0161232
GO:0031332	GO:0031332 RNAi effector complex	Cellular Component	RNAi effector complex	26	26	0.0161307
GO:0090130	GO:0090130 tissue migration	Biological Process	tissue migration	434	491	0.0161627
GO:0004629	GO:0004629 phospholipase C activity	Molecular Function	phospholipase C activity	73	78	0.016174
GO:0008375	GO:0008375 acetylglucosaminyltransferase activity	Molecular Function	acetylglucosaminyltransferase activity	73	78	0.016174
GO:0043484	GO:0043484 regulation of RNA splicing	Biological Process	regulation of RNA splicing	255	285	0.0163712
GO:0007409	GO:0007409 axonogenesis	Biological Process	axonogenesis	342	385	0.0164625
GO:0004690	GO:0004690 cyclic nucleotide-dependent protein kinase activity	Molecular Function	cyclic nucleotide-dependent protein kinase activity	25	25	0.0166545
GO:0015296	GO:0015296 anion:cation symporter activity	Molecular Function	anion:cation symporter activity	25	25	0.0166545
GO:0050878	GO:0050878 regulation of body fluid levels	Biological Process	regulation of body fluid levels	1133	1302	0.0167127
GO:0001653	GO:0001653 peptide receptor activity	Molecular Function	peptide receptor activity	149	164	0.016814
GO:0008593	GO:0008593 regulation of Notch signaling pathway	Biological Process	regulation of Notch signaling pathway	120	131	0.0169187
GO:0003177	GO:0003177 pulmonary valve development	Biological Process	pulmonary valve development	25	25	0.0169253
GO:0003254	GO:0003254 regulation of membrane depolarization	Biological Process	regulation of membrane depolarization	25	25	0.0169253
GO:0006971	GO:0006971 hypotonic response	Biological Process	hypotonic response	25	25	0.0169253
GO:0051234	GO:0051234 establishment of localization	Biological Process	establishment of localization	6980	8148	0.0172013
GO:0005874	GO:0005874 microtubule	Cellular Component	microtubule	212	235	0.0173234
GO:0045637	GO:0045637 regulation of myeloid cell differentiation	Biological Process	regulation of myeloid cell differentiation	281	315	0.017378
GO:0004675	GO:0004675 transmembrane receptor protein serine/threonine kinase activity	Molecular Function	transmembrane receptor protein serine/threonine kinase activity	46	48	0.0174064
GO:0051347	GO:0051347 positive regulation of transferase activity	Biological Process	positive regulation of transferase activity	693	791	0.0174151
GO:0003779	GO:0003779 actin binding	Molecular Function	actin binding	346	390	0.0174309
GO:0006417	GO:0006417 regulation of translation	Biological Process	regulation of translation	471	534	0.0174622
GO:0060411	GO:0060411 cardiac septum morphogenesis	Biological Process	cardiac septum morphogenesis	112	122	0.0175564
GO:0060479	GO:0060479 lung cell differentiation	Biological Process	lung cell differentiation	64	68	0.0176882
GO:0060487	GO:0060487 lung epithelial cell differentiation	Biological Process	lung epithelial cell differentiation	64	68	0.0176882
GO:0090132	GO:0090132 epithelium migration	Biological Process	epithelium migration	432	489	0.0176931
GO:0010039	GO:0010039 response to iron ion	Biological Process	response to iron ion	46	48	0.0178197
GO:0042113	GO:0042113 B cell activation	Biological Process	B cell activation	233	260	0.0179166
GO:0015108	GO:0015108 chloride transmembrane transporter activity	Molecular Function	chloride transmembrane transporter activity	72	77	0.0179472
GO:0045111	GO:0045111 intermediate filament cytoskeleton	Cellular Component	intermediate filament cytoskeleton	138	151	0.018024
GO:0001963	GO:0001963 synaptic transmission, dopaminergic	Biological Process	synaptic transmission, dopaminergic	36	37	0.0180456
GO:0010737	GO:0010737 protein kinase A signaling	Biological Process	protein kinase A signaling	36	37	0.0180456
GO:0090092	GO:0090092 regulation of transmembrane receptor protein serine/threonine kinase signaling pathway	Biological Process	regulation of transmembrane receptor protein serine/threonine kinase signaling pathway	340	383	0.0182115
GO:0002456	GO:0002456 T cell mediated immunity	Biological Process	T cell mediated immunity	55	58	0.0182166
GO:0017145	GO:0017145 stem cell division	Biological Process	stem cell division	55	58	0.0182166
GO:0021885	GO:0021885 forebrain cell migration	Biological Process	forebrain cell migration	55	58	0.0182166
GO:0022029	GO:0022029 telencephalon cell migration	Biological Process	telencephalon cell migration	55	58	0.0182166
GO:0034097	GO:0034097 response to cytokine	Biological Process	response to cytokine	1026	1178	0.0182219
GO:0010631	GO:0010631 epithelial cell migration	Biological Process	epithelial cell migration	431	488	0.0185054
GO:0051603	GO:0051603 proteolysis involved in cellular protein catabolic process	Biological Process	proteolysis involved in cellular protein catabolic process	641	731	0.0185812
GO:0007613	GO:0007613 memory	Biological Process	memory	80	86	0.0188323
GO:0001508	GO:0001508 action potential	Biological Process	action potential	111	121	0.0191057
GO:0030178	GO:0030178 negative regulation of Wnt signaling pathway	Biological Process	negative regulation of Wnt signaling pathway	225	251	0.0192039
GO:0090304	GO:0090304 nucleic acid metabolic process	Biological Process	nucleic acid metabolic process	6776	7910	0.0193458
GO:0032147	GO:0032147 activation of protein kinase activity	Biological Process	activation of protein kinase activity	365	412	0.0193807
GO:0046983	GO:0046983 protein dimerization activity	Molecular Function	protein dimerization activity	1979	2291	0.019689
GO:0086001	GO:0086001 cardiac muscle cell action potential	Biological Process	cardiac muscle cell action potential	63	67	0.0197229
GO:0051249	GO:0051249 regulation of lymphocyte activation	Biological Process	regulation of lymphocyte activation	570	649	0.0197585
GO:0048732	GO:0048732 gland development	Biological Process	gland development	292	328	0.019784
GO:0004027	GO:0004027 alcohol sulfotransferase activity	Molecular Function	alcohol sulfotransferase activity	71	76	0.0199008
GO:0021544	GO:0021544 subpallium development	Biological Process	subpallium development	24	24	0.0199263
GO:0032434	GO:0032434 regulation of proteasomal ubiquitin-dependent protein catabolic process	Biological Process	regulation of proteasomal ubiquitin-dependent protein catabolic process	24	24	0.0199263
GO:0036315	GO:0036315 cellular response to sterol	Biological Process	cellular response to sterol	24	24	0.0199263
GO:0032451	GO:0032451 demethylase activity	Molecular Function	demethylase activity	54	57	0.0199446
GO:0001775	GO:0001775 cell activation	Biological Process	cell activation	1580	1824	0.0201248
GO:0033045	GO:0033045 regulation of sister chromatid segregation	Biological Process	regulation of sister chromatid segregation	45	47	0.0202086
GO:0033057	GO:0033057 multicellular organism reproductive behavior	Biological Process	multicellular organism reproductive behavior	45	47	0.0202086
GO:0033036	GO:0033036 macromolecule localization	Biological Process	macromolecule localization	4009	4665	0.0203457
GO:0005912	GO:0005912 adherens junction	Cellular Component	adherens junction	958	1095	0.0203782
GO:1901362	GO:1901362 organic cyclic compound biosynthetic process	Biological Process	organic cyclic compound biosynthetic process	5424	6324	0.0204386
GO:0010837	GO:0010837 regulation of keratinocyte proliferation	Biological Process	regulation of keratinocyte proliferation	54	57	0.0204578
GO:0043616	GO:0043616 keratinocyte proliferation	Biological Process	keratinocyte proliferation	54	57	0.0204578
GO:0010639	GO:0010639 negative regulation of organelle organization	Biological Process	negative regulation of organelle organization	448	508	0.0205083
GO:0043566	GO:0043566 structure-specific DNA binding	Molecular Function	structure-specific DNA binding	478	543	0.0205184
GO:0071156	GO:0071156 regulation of cell cycle arrest	Biological Process	regulation of cell cycle arrest	35	36	0.0207478
GO:0098657	GO:0098657 import into cell	Biological Process	import into cell	35	36	0.0207478
GO:0006511	GO:0006511 ubiquitin-dependent protein catabolic process	Biological Process	ubiquitin-dependent protein catabolic process	441	500	0.021024
GO:0007187	GO:0007187 G-protein coupled receptor signaling pathway, coupled to cyclic nucleotide second messenger	Biological Process	G-protein coupled receptor signaling pathway, coupled to cyclic nucleotide second messenger	175	194	0.021071
GO:0003727	GO:0003727 single-stranded RNA binding	Molecular Function	single-stranded RNA binding	94	102	0.0214451
GO:0045639	GO:0045639 positive regulation of myeloid cell differentiation	Biological Process	positive regulation of myeloid cell differentiation	102	111	0.0215491
GO:0097479	GO:0097479 synaptic vesicle localization	Biological Process	synaptic vesicle localization	102	111	0.0215491
GO:0006354	GO:0006354 DNA-templated transcription, elongation	Biological Process	DNA-templated transcription, elongation	139	153	0.0216175
GO:0001525	GO:0001525 angiogenesis	Biological Process	angiogenesis	408	462	0.02176
GO:0043473	GO:0043473 pigmentation	Biological Process	pigmentation	209	233	0.0220685
GO:0031672	GO:0031672 A band	Cellular Component	A band	24	24	0.0221609
GO:0002763	GO:0002763 positive regulation of myeloid leukocyte differentiation	Biological Process	positive regulation of myeloid leukocyte differentiation	94	102	0.0222008
GO:0014909	GO:0014909 smooth muscle cell migration	Biological Process	smooth muscle cell migration	124	136	0.022307
GO:0050864	GO:0050864 regulation of B cell activation	Biological Process	regulation of B cell activation	160	177	0.022384
GO:0016866	GO:0016866 intramolecular transferase activity	Molecular Function	intramolecular transferase activity	44	46	0.0223986
GO:0043292	GO:0043292 contractile fiber	Cellular Component	contractile fiber	538	610	0.0224029
GO:0010863	GO:0010863 positive regulation of phospholipase C activity	Biological Process	positive regulation of phospholipase C activity	109	119	0.0225853
GO:1900274	GO:1900274 regulation of phospholipase C activity	Biological Process	regulation of phospholipase C activity	109	119	0.0225853
GO:0060485	GO:0060485 mesenchyme development	Biological Process	mesenchyme development	296	333	0.0227382
GO:0031102	GO:0031102 neuron projection regeneration	Biological Process	neuron projection regeneration	53	56	0.0229576
GO:0045604	GO:0045604 regulation of epidermal cell differentiation	Biological Process	regulation of epidermal cell differentiation	53	56	0.0229576
GO:0051145	GO:0051145 smooth muscle cell differentiation	Biological Process	smooth muscle cell differentiation	53	56	0.0229576
GO:0001727	GO:0001727 lipid kinase activity	Molecular Function	lipid kinase activity	23	23	0.0231139
GO:0022843	GO:0022843 voltage-gated cation channel activity	Molecular Function	voltage-gated cation channel activity	23	23	0.0231139
GO:0045125	GO:0045125 bioactive lipid receptor activity	Molecular Function	bioactive lipid receptor activity	23	23	0.0231139
GO:0010256	GO:0010256 endomembrane system organization	Biological Process	endomembrane system organization	289	325	0.0231826
GO:0016049	GO:0016049 cell growth	Biological Process	cell growth	778	891	0.0232515
GO:0005089	GO:0005089 Rho guanyl-nucleotide exchange factor activity	Molecular Function	Rho guanyl-nucleotide exchange factor activity	34	35	0.0233941
GO:0016780	GO:0016780 phosphotransferase activity, for other substituted phosphate groups	Molecular Function	phosphotransferase activity, for other substituted phosphate groups	34	35	0.0233941
GO:0050863	GO:0050863 regulation of T cell activation	Biological Process	regulation of T cell activation	361	408	0.0234435
GO:1903037	GO:1903037 regulation of leukocyte cell-cell adhesion	Biological Process	regulation of leukocyte cell-cell adhesion	361	408	0.0234435
GO:0021877	GO:0021877 forebrain neuron fate commitment	Biological Process	forebrain neuron fate commitment	23	23	0.0234593
GO:0032594	GO:0032594 protein transport within lipid bilayer	Biological Process	protein transport within lipid bilayer	23	23	0.0234593
GO:0040033	GO:0040033 negative regulation of translation, ncRNA-mediated	Biological Process	negative regulation of translation, ncRNA-mediated	23	23	0.0234593
GO:0043476	GO:0043476 pigment accumulation	Biological Process	pigment accumulation	23	23	0.0234593
GO:0043482	GO:0043482 cellular pigment accumulation	Biological Process	cellular pigment accumulation	23	23	0.0234593
GO:0043485	GO:0043485 endosome to pigment granule transport	Biological Process	endosome to pigment granule transport	23	23	0.0234593
GO:0045974	GO:0045974 regulation of translation, ncRNA-mediated	Biological Process	regulation of translation, ncRNA-mediated	23	23	0.0234593
GO:0048757	GO:0048757 pigment granule maturation	Biological Process	pigment granule maturation	23	23	0.0234593
GO:0086004	GO:0086004 regulation of cardiac muscle cell contraction	Biological Process	regulation of cardiac muscle cell contraction	23	23	0.0234593
GO:0051899	GO:0051899 membrane depolarization	Biological Process	membrane depolarization	101	110	0.0234813
GO:0005849	GO:0005849 mRNA cleavage factor complex	Cellular Component	mRNA cleavage factor complex	35	36	0.0237177
GO:0016769	GO:0016769 transferase activity, transferring nitrogenous groups	Molecular Function	transferase activity, transferring nitrogenous groups	61	65	0.0238226
GO:0003159	GO:0003159 morphogenesis of an endothelium	Biological Process	morphogenesis of an endothelium	34	35	0.0238407
GO:0034643	GO:0034643 establishment of mitochondrion localization, microtubule-mediated	Biological Process	establishment of mitochondrion localization, microtubule-mediated	34	35	0.0238407
GO:0051654	GO:0051654 establishment of mitochondrion localization	Biological Process	establishment of mitochondrion localization	34	35	0.0238407
GO:0009190	GO:0009190 cyclic nucleotide biosynthetic process	Biological Process	cyclic nucleotide biosynthetic process	187	208	0.0239555
GO:0030802	GO:0030802 regulation of cyclic nucleotide biosynthetic process	Biological Process	regulation of cyclic nucleotide biosynthetic process	187	208	0.0239555
GO:0030808	GO:0030808 regulation of nucleotide biosynthetic process	Biological Process	regulation of nucleotide biosynthetic process	187	208	0.0239555
GO:0046530	GO:0046530 photoreceptor cell differentiation	Biological Process	photoreceptor cell differentiation	166	184	0.024068
GO:0002218	GO:0002218 activation of innate immune response	Biological Process	activation of innate immune response	425	482	0.0241048
GO:0002758	GO:0002758 innate immune response-activating signal transduction	Biological Process	innate immune response-activating signal transduction	425	482	0.0241048
GO:0055007	GO:0055007 cardiac muscle cell differentiation	Biological Process	cardiac muscle cell differentiation	93	101	0.0242621
GO:1902911	GO:1902911 protein kinase complex	Cellular Component	protein kinase complex	54	57	0.0243248
GO:0050819	GO:0050819 negative regulation of coagulation	Biological Process	negative regulation of coagulation	85	92	0.024863
GO:0005774	GO:0005774 vacuolar membrane	Cellular Component	vacuolar membrane	397	448	0.0249709
GO:1903827	GO:1903827 regulation of cellular protein localization	Biological Process	regulation of cellular protein localization	392	444	0.0249912
GO:0032870	GO:0032870 cellular response to hormone stimulus	Biological Process	cellular response to hormone stimulus	664	759	0.0250487
GO:0008378	GO:0008378 galactosyltransferase activity	Molecular Function	galactosyltransferase activity	122	134	0.0250594
GO:0043228	GO:0043228 non-membrane-bounded organelle	Cellular Component	non-membrane-bounded organelle	6623	7700	0.0251623
GO:0043232	GO:0043232 intracellular non-membrane-bounded organelle	Cellular Component	intracellular non-membrane-bounded organelle	6623	7700	0.0251623
GO:0042326	GO:0042326 negative regulation of phosphorylation	Biological Process	negative regulation of phosphorylation	494	562	0.0253355
GO:0006171	GO:0006171 cAMP biosynthetic process	Biological Process	cAMP biosynthetic process	100	109	0.0255702
GO:0030814	GO:0030814 regulation of cAMP metabolic process	Biological Process	regulation of cAMP metabolic process	100	109	0.0255702
GO:0030817	GO:0030817 regulation of cAMP biosynthetic process	Biological Process	regulation of cAMP biosynthetic process	100	109	0.0255702
GO:0042633	GO:0042633 hair cycle	Biological Process	hair cycle	100	109	0.0255702
GO:0061351	GO:0061351 neural precursor cell proliferation	Biological Process	neural precursor cell proliferation	151	167	0.0255784
GO:0033002	GO:0033002 muscle cell proliferation	Biological Process	muscle cell proliferation	52	55	0.0257431
GO:0042102	GO:0042102 positive regulation of T cell proliferation	Biological Process	positive regulation of T cell proliferation	52	55	0.0257431
GO:0050671	GO:0050671 positive regulation of lymphocyte proliferation	Biological Process	positive regulation of lymphocyte proliferation	52	55	0.0257431
GO:0072001	GO:0072001 renal system development	Biological Process	renal system development	300	338	0.0259832
GO:0050796	GO:0050796 regulation of insulin secretion	Biological Process	regulation of insulin secretion	206	230	0.0264884
GO:0000982	GO:0000982 transcription factor activity, RNA polymerase II core promoter proximal region sequence-specific binding	Molecular Function	transcription factor activity, RNA polymerase II core promoter proximal region sequence-specific binding	616	704	0.0265686
GO:0009615	GO:0009615 response to virus	Biological Process	response to virus	129	142	0.026586
GO:0090068	GO:0090068 positive regulation of cell cycle process	Biological Process	positive regulation of cell cycle process	107	117	0.0266328
GO:0031253	GO:0031253 cell projection membrane	Cellular Component	cell projection membrane	422	477	0.0266682
GO:0048638	GO:0048638 regulation of developmental growth	Biological Process	regulation of developmental growth	253	284	0.0268157
GO:0050851	GO:0050851 antigen receptor-mediated signaling pathway	Biological Process	antigen receptor-mediated signaling pathway	226	253	0.0270431
GO:0044446	GO:0044446 intracellular organelle part	Cellular Component	intracellular organelle part	10430	12155	0.0270748
GO:0008933	GO:0008933 lytic transglycosylase activity	Molecular Function	lytic transglycosylase activity	22	22	0.0272295
GO:0016885	GO:0016885 ligase activity, forming carbon-carbon bonds	Molecular Function	ligase activity, forming carbon-carbon bonds	22	22	0.0272295
GO:0031127	GO:0031127 alpha-(1,2)-fucosyltransferase activity	Molecular Function	alpha-(1,2)-fucosyltransferase activity	22	22	0.0272295
GO:0098805	GO:0098805 whole membrane	Cellular Component	whole membrane	2050	2365	0.0272437
GO:0010595	GO:0010595 positive regulation of endothelial cell migration	Biological Process	positive regulation of endothelial cell migration	84	91	0.0272453
GO:0030575	GO:0030575 nuclear body organization	Biological Process	nuclear body organization	33	34	0.027378
GO:0071375	GO:0071375 cellular response to peptide hormone stimulus	Biological Process	cellular response to peptide hormone stimulus	33	34	0.027378
GO:1901653	GO:1901653 cellular response to peptide	Biological Process	cellular response to peptide	33	34	0.027378
GO:0003279	GO:0003279 cardiac septum development	Biological Process	cardiac septum development	114	125	0.0274817
GO:0042100	GO:0042100 B cell proliferation	Biological Process	B cell proliferation	114	125	0.0274817
GO:0030902	GO:0030902 hindbrain development	Biological Process	hindbrain development	157	174	0.0275158
GO:0000303	GO:0000303 response to superoxide	Biological Process	response to superoxide	22	22	0.0276185
GO:0000305	GO:0000305 response to oxygen radical	Biological Process	response to oxygen radical	22	22	0.0276185
GO:0003171	GO:0003171 atrioventricular valve development	Biological Process	atrioventricular valve development	22	22	0.0276185
GO:0010165	GO:0010165 response to X-ray	Biological Process	response to X-ray	22	22	0.0276185
GO:0019933	GO:0019933 cAMP-mediated signaling	Biological Process	cAMP-mediated signaling	22	22	0.0276185
GO:0043949	GO:0043949 regulation of cAMP-mediated signaling	Biological Process	regulation of cAMP-mediated signaling	22	22	0.0276185
GO:0072659	GO:0072659 protein localization to plasma membrane	Biological Process	protein localization to plasma membrane	22	22	0.0276185
GO:0090174	GO:0090174 organelle membrane fusion	Biological Process	organelle membrane fusion	22	22	0.0276185
GO:1990778	GO:1990778 protein localization to cell periphery	Biological Process	protein localization to cell periphery	22	22	0.0276185
GO:0000122	GO:0000122 negative regulation of transcription from RNA polymerase II promoter	Biological Process	negative regulation of transcription from RNA polymerase II promoter	76	82	0.0277189
GO:0008380	GO:0008380 RNA splicing	Biological Process	RNA splicing	517	589	0.0277477
GO:0032432	GO:0032432 actin filament bundle	Cellular Component	actin filament bundle	218	243	0.028184
GO:0007638	GO:0007638 mechanosensory behavior	Biological Process	mechanosensory behavior	51	54	0.0288438
GO:0051250	GO:0051250 negative regulation of lymphocyte activation	Biological Process	negative regulation of lymphocyte activation	51	54	0.0288438
GO:0030804	GO:0030804 positive regulation of cyclic nucleotide biosynthetic process	Biological Process	positive regulation of cyclic nucleotide biosynthetic process	142	157	0.0292563
GO:0030810	GO:0030810 positive regulation of nucleotide biosynthetic process	Biological Process	positive regulation of nucleotide biosynthetic process	142	157	0.0292563
GO:0014855	GO:0014855 striated muscle cell proliferation	Biological Process	striated muscle cell proliferation	42	44	0.0293457
GO:0098754	GO:0098754 detoxification	Biological Process	detoxification	42	44	0.0293457
GO:0030801	GO:0030801 positive regulation of cyclic nucleotide metabolic process	Biological Process	positive regulation of cyclic nucleotide metabolic process	149	165	0.0293961
GO:0045981	GO:0045981 positive regulation of nucleotide metabolic process	Biological Process	positive regulation of nucleotide metabolic process	149	165	0.0293961
GO:0001655	GO:0001655 urogenital system development	Biological Process	urogenital system development	343	388	0.0296333
GO:0044282	GO:0044282 small molecule catabolic process	Biological Process	small molecule catabolic process	271	305	0.0297115
GO:0030888	GO:0030888 regulation of B cell proliferation	Biological Process	regulation of B cell proliferation	113	124	0.0297331
GO:0051960	GO:0051960 regulation of nervous system development	Biological Process	regulation of nervous system development	801	919	0.0298558
GO:0071814	GO:0071814 protein-lipid complex binding	Molecular Function	protein-lipid complex binding	67	72	0.0298633
GO:0031012	GO:0031012 extracellular matrix	Cellular Component	extracellular matrix	627	714	0.0301312
GO:0010649	GO:0010649 regulation of cell communication by electrical coupling	Biological Process	regulation of cell communication by electrical coupling	59	63	0.0302583
GO:0030100	GO:0030100 regulation of endocytosis	Biological Process	regulation of endocytosis	336	380	0.0303546
GO:1901136	GO:1901136 carbohydrate derivative catabolic process	Biological Process	carbohydrate derivative catabolic process	120	132	0.0303772
GO:0006397	GO:0006397 mRNA processing	Biological Process	mRNA processing	368	417	0.030787
GO:0016604	GO:0016604 nuclear body	Cellular Component	nuclear body	684	780	0.0308068
GO:0060562	GO:0060562 epithelial tube morphogenesis	Biological Process	epithelial tube morphogenesis	451	513	0.0308887
GO:0030175	GO:0030175 filopodium	Cellular Component	filopodium	33	34	0.0310268
GO:0043218	GO:0043218 compact myelin	Cellular Component	compact myelin	33	34	0.0310268
GO:0001504	GO:0001504 neurotransmitter uptake	Biological Process	neurotransmitter uptake	32	33	0.0314198
GO:0006884	GO:0006884 cell volume homeostasis	Biological Process	cell volume homeostasis	32	33	0.0314198
GO:0008589	GO:0008589 regulation of smoothened signaling pathway	Biological Process	regulation of smoothened signaling pathway	90	98	0.0315375
GO:0090276	GO:0090276 regulation of peptide hormone secretion	Biological Process	regulation of peptide hormone secretion	230	258	0.0315388
GO:0008483	GO:0008483 transaminase activity	Molecular Function	transaminase activity	50	53	0.0315598
GO:0048863	GO:0048863 stem cell differentiation	Biological Process	stem cell differentiation	309	349	0.0318188
GO:0005342	GO:0005342 organic acid transmembrane transporter activity	Molecular Function	organic acid transmembrane transporter activity	126	139	0.0319527
GO:0003730	GO:0003730 mRNA 3'-UTR binding	Molecular Function	mRNA 3'-UTR binding	21	21	0.0320777
GO:0003995	GO:0003995 acyl-CoA dehydrogenase activity	Molecular Function	acyl-CoA dehydrogenase activity	21	21	0.0320777
GO:0031559	GO:0031559 oxidosqualene cyclase activity	Molecular Function	oxidosqualene cyclase activity	21	21	0.0320777
GO:0043548	GO:0043548 phosphatidylinositol 3-kinase binding	Molecular Function	phosphatidylinositol 3-kinase binding	21	21	0.0320777
GO:0048585	GO:0048585 negative regulation of response to stimulus	Biological Process	negative regulation of response to stimulus	1248	1440	0.0322145
GO:0001945	GO:0001945 lymph vessel development	Biological Process	lymph vessel development	21	21	0.032515
GO:0001946	GO:0001946 lymphangiogenesis	Biological Process	lymphangiogenesis	21	21	0.032515
GO:0003209	GO:0003209 cardiac atrium morphogenesis	Biological Process	cardiac atrium morphogenesis	21	21	0.032515
GO:0005984	GO:0005984 disaccharide metabolic process	Biological Process	disaccharide metabolic process	21	21	0.032515
GO:0032469	GO:0032469 endoplasmic reticulum calcium ion homeostasis	Biological Process	endoplasmic reticulum calcium ion homeostasis	21	21	0.032515
GO:0033599	GO:0033599 regulation of mammary gland epithelial cell proliferation	Biological Process	regulation of mammary gland epithelial cell proliferation	21	21	0.032515
GO:0036303	GO:0036303 lymph vessel morphogenesis	Biological Process	lymph vessel morphogenesis	21	21	0.032515
GO:0051581	GO:0051581 negative regulation of neurotransmitter uptake	Biological Process	negative regulation of neurotransmitter uptake	21	21	0.032515
GO:0051589	GO:0051589 negative regulation of neurotransmitter transport	Biological Process	negative regulation of neurotransmitter transport	21	21	0.032515
GO:0046915	GO:0046915 transition metal ion transmembrane transporter activity	Molecular Function	transition metal ion transmembrane transporter activity	74	80	0.0325378
GO:0008213	GO:0008213 protein alkylation	Biological Process	protein alkylation	302	341	0.0325648
GO:0050806	GO:0050806 positive regulation of synaptic transmission	Biological Process	positive regulation of synaptic transmission	82	89	0.032646
GO:0002068	GO:0002068 glandular epithelial cell development	Biological Process	glandular epithelial cell development	41	43	0.0331797
GO:0005775	GO:0005775 vacuolar lumen	Cellular Component	vacuolar lumen	92	100	0.0332118
GO:0043542	GO:0043542 endothelial cell migration	Biological Process	endothelial cell migration	249	280	0.033257
GO:0060428	GO:0060428 lung epithelium development	Biological Process	lung epithelium development	74	80	0.0334804
GO:0043565	GO:0043565 sequence-specific DNA binding	Molecular Function	sequence-specific DNA binding	958	1103	0.0335221
GO:0003299	GO:0003299 muscle hypertrophy in response to stress	Biological Process	muscle hypertrophy in response to stress	58	62	0.0336086
GO:0030838	GO:0030838 positive regulation of actin filament polymerization	Biological Process	positive regulation of actin filament polymerization	58	62	0.0336086
GO:0032273	GO:0032273 positive regulation of protein polymerization	Biological Process	positive regulation of protein polymerization	58	62	0.0336086
GO:0045010	GO:0045010 actin nucleation	Biological Process	actin nucleation	58	62	0.0336086
GO:1903530	GO:1903530 regulation of secretion by cell	Biological Process	regulation of secretion by cell	649	743	0.0338313
GO:1902562	GO:1902562 H4 histone acetyltransferase complex	Cellular Component	H4 histone acetyltransferase complex	51	54	0.0338618
GO:0036293	GO:0036293 response to decreased oxygen levels	Biological Process	response to decreased oxygen levels	242	272	0.0339145
GO:0070482	GO:0070482 response to oxygen levels	Biological Process	response to oxygen levels	242	272	0.0339145
GO:0030799	GO:0030799 regulation of cyclic nucleotide metabolic process	Biological Process	regulation of cyclic nucleotide metabolic process	222	249	0.033924
GO:0008015	GO:0008015 blood circulation	Biological Process	blood circulation	723	829	0.0340005
GO:0032101	GO:0032101 regulation of response to external stimulus	Biological Process	regulation of response to external stimulus	723	829	0.0340005
GO:0031647	GO:0031647 regulation of protein stability	Biological Process	regulation of protein stability	255	287	0.0343527
GO:0008528	GO:0008528 G-protein coupled peptide receptor activity	Molecular Function	G-protein coupled peptide receptor activity	139	154	0.0346563
GO:0004950	GO:0004950 chemokine receptor activity	Molecular Function	chemokine receptor activity	31	32	0.0354262
GO:0051253	GO:0051253 negative regulation of RNA metabolic process	Biological Process	negative regulation of RNA metabolic process	523	597	0.0355638
GO:0019908	GO:0019908 nuclear cyclin-dependent protein kinase holoenzyme complex	Cellular Component	nuclear cyclin-dependent protein kinase holoenzyme complex	21	21	0.0356835
GO:0051098	GO:0051098 regulation of binding	Biological Process	regulation of binding	504	575	0.0358143
GO:0033194	GO:0033194 response to hydroperoxide	Biological Process	response to hydroperoxide	31	32	0.036034
GO:0043536	GO:0043536 positive regulation of blood vessel endothelial cell migration	Biological Process	positive regulation of blood vessel endothelial cell migration	31	32	0.036034
GO:0050848	GO:0050848 regulation of calcium-mediated signaling	Biological Process	regulation of calcium-mediated signaling	139	154	0.0360756
GO:0045543	GO:0045543 gibberellin 2-beta-dioxygenase activity	Molecular Function	gibberellin 2-beta-dioxygenase activity	65	70	0.0364109
GO:0005048	GO:0005048 signal sequence binding	Molecular Function	signal sequence binding	40	42	0.0367523
GO:0051646	GO:0051646 mitochondrion localization	Biological Process	mitochondrion localization	57	61	0.0372985
GO:0043189	GO:0043189 H4/H2A histone acetyltransferase complex	Cellular Component	H4/H2A histone acetyltransferase complex	50	53	0.0377492
GO:0004908	GO:0004908 interleukin-1 receptor activity	Molecular Function	interleukin-1 receptor activity	20	20	0.0377889
GO:0016538	GO:0016538 cyclin-dependent protein serine/threonine kinase regulator activity	Molecular Function	cyclin-dependent protein serine/threonine kinase regulator activity	20	20	0.0377889
GO:0043121	GO:0043121 neurotrophin binding	Molecular Function	neurotrophin binding	20	20	0.0377889
GO:0055103	GO:0055103 ligase regulator activity	Molecular Function	ligase regulator activity	20	20	0.0377889
GO:0055106	GO:0055106 ubiquitin-protein transferase regulator activity	Molecular Function	ubiquitin-protein transferase regulator activity	20	20	0.0377889
GO:1901363	GO:1901363 heterocyclic compound binding	Molecular Function	heterocyclic compound binding	8666	10147	0.037913
GO:0019079	GO:0019079 viral genome replication	Biological Process	viral genome replication	117	129	0.0380525
GO:0002253	GO:0002253 activation of immune response	Biological Process	activation of immune response	799	918	0.0382275
GO:0009150	GO:0009150 purine ribonucleotide metabolic process	Biological Process	purine ribonucleotide metabolic process	433	493	0.0382616
GO:0010224	GO:0010224 response to UV-B	Biological Process	response to UV-B	20	20	0.0382792
GO:0016578	GO:0016578 histone deubiquitination	Biological Process	histone deubiquitination	20	20	0.0382792
GO:0034086	GO:0034086 maintenance of sister chromatid cohesion	Biological Process	maintenance of sister chromatid cohesion	20	20	0.0382792
GO:0043297	GO:0043297 apical junction assembly	Biological Process	apical junction assembly	20	20	0.0382792
GO:0044030	GO:0044030 regulation of DNA methylation	Biological Process	regulation of DNA methylation	20	20	0.0382792
GO:0051303	GO:0051303 establishment of chromosome localization	Biological Process	establishment of chromosome localization	20	20	0.0382792
GO:0070830	GO:0070830 bicellular tight junction assembly	Biological Process	bicellular tight junction assembly	20	20	0.0382792
GO:0034593	GO:0034593 phosphatidylinositol bisphosphate phosphatase activity	Molecular Function	phosphatidylinositol bisphosphate phosphatase activity	102	112	0.0384619
GO:0051046	GO:0051046 regulation of secretion	Biological Process	regulation of secretion	762	875	0.0385299
GO:0016874	GO:0016874 ligase activity	Molecular Function	ligase activity	630	722	0.0385578
GO:0009792	GO:0009792 embryo development ending in birth or egg hatching	Biological Process	embryo development ending in birth or egg hatching	878	1010	0.0386054
GO:0008038	GO:0008038 neuron recognition	Biological Process	neuron recognition	95	104	0.0387648
GO:0031032	GO:0031032 actomyosin structure organization	Biological Process	actomyosin structure organization	186	208	0.0388712
GO:0043067	GO:0043067 regulation of programmed cell death	Biological Process	regulation of programmed cell death	2279	2646	0.039053
GO:0005882	GO:0005882 intermediate filament	Cellular Component	intermediate filament	127	140	0.0401366
GO:0030816	GO:0030816 positive regulation of cAMP metabolic process	Biological Process	positive regulation of cAMP metabolic process	72	78	0.0403136
GO:0030819	GO:0030819 positive regulation of cAMP biosynthetic process	Biological Process	positive regulation of cAMP biosynthetic process	72	78	0.0403136
GO:0045185	GO:0045185 maintenance of protein location	Biological Process	maintenance of protein location	72	78	0.0403136
GO:0043112	GO:0043112 receptor metabolic process	Biological Process	receptor metabolic process	165	184	0.0403186
GO:0061061	GO:0061061 muscle structure development	Biological Process	muscle structure development	919	1058	0.0403362
GO:0009893	GO:0009893 positive regulation of metabolic process	Biological Process	positive regulation of metabolic process	3068	3570	0.0404495
GO:0033043	GO:0033043 regulation of organelle organization	Biological Process	regulation of organelle organization	1579	1828	0.040625
GO:0007045	GO:0007045 cell-substrate adherens junction assembly	Biological Process	cell-substrate adherens junction assembly	87	95	0.0407339
GO:0034332	GO:0034332 adherens junction organization	Biological Process	adherens junction organization	87	95	0.0407339
GO:0034333	GO:0034333 adherens junction assembly	Biological Process	adherens junction assembly	87	95	0.0407339
GO:0061005	GO:0061005 cell differentiation involved in kidney development	Biological Process	cell differentiation involved in kidney development	87	95	0.0407339
GO:0070161	GO:0070161 anchoring junction	Cellular Component	anchoring junction	1077	1237	0.0408483
GO:0045069	GO:0045069 regulation of viral genome replication	Biological Process	regulation of viral genome replication	116	128	0.0409689
GO:0007618	GO:0007618 mating	Biological Process	mating	64	69	0.0411914
GO:0035794	GO:0035794 positive regulation of mitochondrial membrane permeability	Biological Process	positive regulation of mitochondrial membrane permeability	64	69	0.0411914
GO:0045687	GO:0045687 positive regulation of glial cell differentiation	Biological Process	positive regulation of glial cell differentiation	64	69	0.0411914
GO:0006865	GO:0006865 amino acid transport	Biological Process	amino acid transport	144	160	0.0412375
GO:0006656	GO:0006656 phosphatidylcholine biosynthetic process	Biological Process	phosphatidylcholine biosynthetic process	30	31	0.0412964
GO:0018023	GO:0018023 peptidyl-lysine trimethylation	Biological Process	peptidyl-lysine trimethylation	30	31	0.0412964
GO:0050680	GO:0050680 negative regulation of epithelial cell proliferation	Biological Process	negative regulation of epithelial cell proliferation	30	31	0.0412964
GO:0071604	GO:0071604 transforming growth factor beta production	Biological Process	transforming growth factor beta production	30	31	0.0412964
GO:0032623	GO:0032623 interleukin-2 production	Biological Process	interleukin-2 production	56	60	0.041358
GO:0008104	GO:0008104 protein localization	Biological Process	protein localization	3398	3957	0.0418643
GO:0010243	GO:0010243 response to organonitrogen compound	Biological Process	response to organonitrogen compound	954	1099	0.0418949
GO:0001666	GO:0001666 response to hypoxia	Biological Process	response to hypoxia	238	268	0.0419034
GO:0050792	GO:0050792 regulation of viral process	Biological Process	regulation of viral process	238	268	0.0419034
GO:1902554	GO:1902554 serine/threonine protein kinase complex	Cellular Component	serine/threonine protein kinase complex	49	52	0.0420477
GO:0060429	GO:0060429 epithelium development	Biological Process	epithelium development	1494	1729	0.0420978
GO:0001076	GO:0001076 transcription factor activity, RNA polymerase II transcription factor binding	Molecular Function	transcription factor activity, RNA polymerase II transcription factor binding	263	297	0.0421462
GO:0070838	GO:0070838 divalent metal ion transport	Biological Process	divalent metal ion transport	599	686	0.0422788
GO:0072511	GO:0072511 divalent inorganic cation transport	Biological Process	divalent inorganic cation transport	599	686	0.0422788
GO:0003333	GO:0003333 amino acid transmembrane transport	Biological Process	amino acid transmembrane transport	39	41	0.042309
GO:0045837	GO:0045837 negative regulation of membrane potential	Biological Process	negative regulation of membrane potential	39	41	0.042309
GO:0001822	GO:0001822 kidney development	Biological Process	kidney development	290	328	0.0423939
GO:0001228	GO:0001228 transcriptional activator activity, RNA polymerase II transcription regulatory region sequence-specific binding	Molecular Function	transcriptional activator activity, RNA polymerase II transcription regulatory region sequence-specific binding	86	94	0.0429973
GO:0031329	GO:0031329 regulation of cellular catabolic process	Biological Process	regulation of cellular catabolic process	746	857	0.043157
GO:0090066	GO:0090066 regulation of anatomical structure size	Biological Process	regulation of anatomical structure size	672	771	0.0436915
GO:0010770	GO:0010770 positive regulation of cell morphogenesis involved in differentiation	Biological Process	positive regulation of cell morphogenesis involved in differentiation	328	372	0.0437052
GO:0003690	GO:0003690 double-stranded DNA binding	Molecular Function	double-stranded DNA binding	900	1037	0.043786
GO:0017110	GO:0017110 nucleoside-diphosphatase activity	Molecular Function	nucleoside-diphosphatase activity	47	50	0.0441367
GO:0031248	GO:0031248 protein acetyltransferase complex	Cellular Component	protein acetyltransferase complex	244	274	0.0441611
GO:1902493	GO:1902493 acetyltransferase complex	Cellular Component	acetyltransferase complex	244	274	0.0441611
GO:0030858	GO:0030858 positive regulation of epithelial cell differentiation	Biological Process	positive regulation of epithelial cell differentiation	71	77	0.0441831
GO:0051349	GO:0051349 positive regulation of lyase activity	Biological Process	positive regulation of lyase activity	71	77	0.0441831
GO:0005072	GO:0005072 transforming growth factor beta receptor, cytoplasmic mediator activity	Molecular Function	transforming growth factor beta receptor, cytoplasmic mediator activity	19	19	0.0445166
GO:0010941	GO:0010941 regulation of cell death	Biological Process	regulation of cell death	2383	2769	0.0448004
GO:0008654	GO:0008654 phospholipid biosynthetic process	Biological Process	phospholipid biosynthetic process	170	190	0.0450435
GO:0006906	GO:0006906 vesicle fusion	Biological Process	vesicle fusion	19	19	0.0450651
GO:0007635	GO:0007635 chemosensory behavior	Biological Process	chemosensory behavior	19	19	0.0450651
GO:0015712	GO:0015712 hexose phosphate transport	Biological Process	hexose phosphate transport	19	19	0.0450651
GO:0019072	GO:0019072 viral genome packaging	Biological Process	viral genome packaging	19	19	0.0450651
GO:0019430	GO:0019430 removal of superoxide radicals	Biological Process	removal of superoxide radicals	19	19	0.0450651
GO:0032515	GO:0032515 negative regulation of phosphoprotein phosphatase activity	Biological Process	negative regulation of phosphoprotein phosphatase activity	19	19	0.0450651
GO:0048169	GO:0048169 regulation of long-term neuronal synaptic plasticity	Biological Process	regulation of long-term neuronal synaptic plasticity	19	19	0.0450651
GO:0048485	GO:0048485 sympathetic nervous system development	Biological Process	sympathetic nervous system development	19	19	0.0450651
GO:0071450	GO:0071450 cellular response to oxygen radical	Biological Process	cellular response to oxygen radical	19	19	0.0450651
GO:0071451	GO:0071451 cellular response to superoxide	Biological Process	cellular response to superoxide	19	19	0.0450651
GO:0098869	GO:0098869 cellular oxidant detoxification	Biological Process	cellular oxidant detoxification	19	19	0.0450651
GO:0098909	GO:0098909 regulation of cardiac muscle cell action potential involved in regulation of contraction	Biological Process	regulation of cardiac muscle cell action potential involved in regulation of contraction	19	19	0.0450651
GO:1902414	GO:1902414 protein localization to cell junction	Biological Process	protein localization to cell junction	19	19	0.0450651
GO:1990748	GO:1990748 cellular detoxification	Biological Process	cellular detoxification	19	19	0.0450651
GO:2001259	GO:2001259 positive regulation of cation channel activity	Biological Process	positive regulation of cation channel activity	19	19	0.0450651
GO:0033333	GO:0033333 fin development	Biological Process	fin development	63	68	0.0453606
GO:1902108	GO:1902108 regulation of mitochondrial membrane permeability involved in apoptotic process	Biological Process	regulation of mitochondrial membrane permeability involved in apoptotic process	63	68	0.0453606
GO:1902110	GO:1902110 positive regulation of mitochondrial membrane permeability involved in apoptotic process	Biological Process	positive regulation of mitochondrial membrane permeability involved in apoptotic process	63	68	0.0453606
GO:1902686	GO:1902686 mitochondrial outer membrane permeabilization involved in programmed cell death	Biological Process	mitochondrial outer membrane permeabilization involved in programmed cell death	63	68	0.0453606
GO:0010721	GO:0010721 negative regulation of cell development	Biological Process	negative regulation of cell development	295	334	0.0454058
GO:0008417	GO:0008417 fucosyltransferase activity	Molecular Function	fucosyltransferase activity	114	126	0.0457974
GO:0019080	GO:0019080 viral gene expression	Biological Process	viral gene expression	55	59	0.0458186
GO:0019083	GO:0019083 viral transcription	Biological Process	viral transcription	55	59	0.0458186
GO:0044033	GO:0044033 multi-organism metabolic process	Biological Process	multi-organism metabolic process	55	59	0.0458186
GO:0016050	GO:0016050 vesicle organization	Biological Process	vesicle organization	223	251	0.0461009
GO:0030001	GO:0030001 metal ion transport	Biological Process	metal ion transport	1059	1222	0.0461433
GO:0032873	GO:0032873 negative regulation of stress-activated MAPK cascade	Biological Process	negative regulation of stress-activated MAPK cascade	78	85	0.0464497
GO:0051931	GO:0051931 regulation of sensory perception	Biological Process	regulation of sensory perception	78	85	0.0464497
GO:0070303	GO:0070303 negative regulation of stress-activated protein kinase signaling cascade	Biological Process	negative regulation of stress-activated protein kinase signaling cascade	78	85	0.0464497
GO:0014031	GO:0014031 mesenchymal cell development	Biological Process	mesenchymal cell development	203	228	0.0464513
GO:0021953	GO:0021953 central nervous system neuron differentiation	Biological Process	central nervous system neuron differentiation	203	228	0.0464513
GO:0048864	GO:0048864 stem cell development	Biological Process	stem cell development	203	228	0.0464513
GO:0008443	GO:0008443 phosphofructokinase activity	Molecular Function	phosphofructokinase activity	29	30	0.0465527
GO:0016755	GO:0016755 transferase activity, transferring amino-acyl groups	Molecular Function	transferase activity, transferring amino-acyl groups	29	30	0.0465527
GO:0004177	GO:0004177 aminopeptidase activity	Molecular Function	aminopeptidase activity	38	40	0.0468406
GO:0004712	GO:0004712 protein serine/threonine/tyrosine kinase activity	Molecular Function	protein serine/threonine/tyrosine kinase activity	38	40	0.0468406
GO:0005539	GO:0005539 glycosaminoglycan binding	Molecular Function	glycosaminoglycan binding	382	435	0.0469622
GO:0001755	GO:0001755 neural crest cell migration	Biological Process	neural crest cell migration	29	30	0.0472918
GO:0031061	GO:0031061 negative regulation of histone methylation	Biological Process	negative regulation of histone methylation	29	30	0.0472918
GO:0046341	GO:0046341 CDP-diacylglycerol metabolic process	Biological Process	CDP-diacylglycerol metabolic process	29	30	0.0472918
GO:1903053	GO:1903053 regulation of extracellular matrix organization	Biological Process	regulation of extracellular matrix organization	29	30	0.0472918
GO:0030055	GO:0030055 cell-substrate junction	Cellular Component	cell-substrate junction	928	1065	0.0473119
GO:0042461	GO:0042461 photoreceptor cell development	Biological Process	photoreceptor cell development	121	134	0.0475371
GO:0006817	GO:0006817 phosphate ion transport	Biological Process	phosphate ion transport	38	40	0.047713
GO:0034123	GO:0034123 positive regulation of toll-like receptor signaling pathway	Biological Process	positive regulation of toll-like receptor signaling pathway	38	40	0.047713
GO:0042992	GO:0042992 negative regulation of transcription factor import into nucleus	Biological Process	negative regulation of transcription factor import into nucleus	38	40	0.047713
GO:0031281	GO:0031281 positive regulation of cyclase activity	Biological Process	positive regulation of cyclase activity	70	76	0.048384
GO:0032507	GO:0032507 maintenance of protein location in cell	Biological Process	maintenance of protein location in cell	70	76	0.048384
GO:0045762	GO:0045762 positive regulation of adenylate cyclase activity	Biological Process	positive regulation of adenylate cyclase activity	70	76	0.048384
GO:0030198	GO:0030198 extracellular matrix organization	Biological Process	extracellular matrix organization	182	204	0.0491099
GO:0015079	GO:0015079 potassium ion transmembrane transporter activity	Molecular Function	potassium ion transmembrane transporter activity	54	58	0.049592
GO:0010822	GO:0010822 positive regulation of mitochondrion organization	Biological Process	positive regulation of mitochondrion organization	215	242	0.0496654
GO:0034695	GO:0034695 response to prostaglandin E	Biological Process	response to prostaglandin E	62	67	0.0499082

## Sheet: KEGG
Supplementary File 4.The KEGG pathways significantly enriched by the target genes of differentially expressed miRNAs identified from skin tissue samples between Liaoning cashmere (LC) goats and Ziwuling black (ZB) goats
ID	Pathway id	Class	The total number of the target genes of differentially expressed miRNAs	The total number of genes in the pathway	P-value
ko04310	Wnt signaling pathway	Environmental Information Processing	424	451	1.06897e-15
ko04360	Axon guidance	Organismal Systems	526	568	2.77309e-15
ko04810	Regulation of actin cytoskeleton	Cellular Processes	490	530	5.86077e-14
ko04514	Cell adhesion molecules (CAMs)	Environmental Information Processing	372	397	2.82937e-13
ko04010	MAPK signaling pathway	Environmental Information Processing	735	818	1.65747e-12
ko04722	Neurotrophin signaling pathway	Organismal Systems	322	345	5.06998e-11
ko04014	Ras signaling pathway	Environmental Information Processing	543	601	1.60506e-10
ko04144	Endocytosis	Cellular Processes	583	648	2.10497e-10
ko04120	Ubiquitin mediated proteolysis	Genetic Information Processing	338	365	2.9103e-10
ko04070	Phosphatidylinositol signaling system	Environmental Information Processing	261	278	5.90405e-10
ko01100	Metabolic pathways	Metabolism	2701	3184	7.75235e-10
ko04330	Notch signaling pathway	Environmental Information Processing	127	129	8.03639e-10
ko04071	Sphingolipid signaling pathway	Environmental Information Processing	279	299	1.09138e-09
ko04068	FoxO signaling pathway	Environmental Information Processing	271	290	1.2107e-09
ko04510	Focal adhesion	Cellular Processes	465	514	2.14165e-09
ko04390	Hippo signaling pathway	Environmental Information Processing	399	439	6.82675e-09
ko04660	T cell receptor signaling pathway	Organismal Systems	234	250	1.08296e-08
ko04012	ErbB signaling pathway	Environmental Information Processing	261	281	1.411e-08
ko04670	Leukocyte transendothelial migration	Organismal Systems	239	256	1.52097e-08
ko04013	MAPK signaling pathway - fly	Environmental Information Processing	214	228	2.31473e-08
ko00564	Glycerophospholipid metabolism	Metabolism	249	268	2.81759e-08
ko03015	mRNA surveillance pathway	Genetic Information Processing	205	218	2.87962e-08
ko04710	Circadian rhythm	Organismal Systems	103	105	8.51566e-08
ko05211	Renal cell carcinoma	Human Diseases	157	165	1.11469e-07
ko05131	Shigellosis	Human Diseases	533	600	1.22695e-07
ko04550	Signaling pathways regulating pluripotency of stem cells	Cellular Processes	316	347	1.53987e-07
ko05225	Hepatocellular carcinoma	Human Diseases	387	430	2.20998e-07
ko05100	Bacterial invasion of epithelial cells	Human Diseases	220	237	2.26221e-07
ko04934	Cushing syndrome	Human Diseases	362	401	2.39877e-07
ko04340	Hedgehog signaling pathway	Environmental Information Processing	152	160	2.5109e-07
ko04072	Phospholipase D signaling pathway	Environmental Information Processing	373	414	2.72866e-07
ko04141	Protein processing in endoplasmic reticulum	Genetic Information Processing	311	342	2.80443e-07
ko04659	Th17 cell differentiation	Organismal Systems	232	251	2.92469e-07
ko05120	Epithelial cell signaling in Helicobacter pylori infection	Human Diseases	151	159	2.95093e-07
ko05170	Human immunodeficiency virus 1 infection	Human Diseases	437	489	3.15356e-07
ko04361	Axon regeneration	Organismal Systems	250	272	3.94348e-07
ko04214	Apoptosis - fly	Cellular Processes	140	147	4.67214e-07
ko04140	Autophagy - animal	Cellular Processes	337	373	5.06554e-07
ko04931	Insulin resistance	Human Diseases	248	270	5.10692e-07
ko05166	HTLV-I infection	Human Diseases	443	497	5.5642e-07
ko05135	Yersinia infection	Human Diseases	298	328	6.21222e-07
ko04921	Oxytocin signaling pathway	Organismal Systems	362	403	9.02099e-07
ko04625	C-type lectin receptor signaling pathway	Organismal Systems	245	268	1.71276e-06
ko05163	Human cytomegalovirus infection	Human Diseases	482	545	1.7886e-06
ko04720	Long-term potentiation	Organismal Systems	198	214	1.79587e-06
ko04150	mTOR signaling pathway	Environmental Information Processing	337	375	1.92609e-06
ko04728	Dopaminergic synapse	Organismal Systems	342	381	2.13701e-06
ko04341	Hedgehog signaling pathway - fly	Environmental Information Processing	105	109	2.23769e-06
ko04392	Hippo signaling pathway - multiple species	Environmental Information Processing	85	87	2.62908e-06
ko04910	Insulin signaling pathway	Organismal Systems	310	344	2.6468e-06
ko04142	Lysosome	Cellular Processes	241	264	2.80894e-06
ko04380	Osteoclast differentiation	Organismal Systems	253	278	3.08121e-06
ko04916	Melanogenesis	Organismal Systems	259	285	3.19863e-06
ko04218	Cellular senescence	Cellular Processes	320	356	3.30958e-06
ko04015	Rap1 signaling pathway	Environmental Information Processing	524	596	3.59069e-06
ko04137	Mitophagy - animal	Cellular Processes	156	167	4.63008e-06
ko04928	Parathyroid hormone synthesis, secretion and action	Organismal Systems	274	303	4.89309e-06
ko04062	Chemokine signaling pathway	Organismal Systems	357	400	5.17576e-06
ko04662	B cell receptor signaling pathway	Organismal Systems	162	174	5.48749e-06
ko05217	Basal cell carcinoma	Human Diseases	154	165	6.18845e-06
ko01521	EGFR tyrosine kinase inhibitor resistance	Human Diseases	201	219	7.17006e-06
ko04922	Glucagon signaling pathway	Organismal Systems	258	285	7.44307e-06
ko00600	Sphingolipid metabolism	Metabolism	97	101	8.97946e-06
ko04658	Th1 and Th2 cell differentiation	Organismal Systems	172	186	9.5063e-06
ko04666	Fc gamma R-mediated phagocytosis	Organismal Systems	218	239	9.78035e-06
ko00562	Inositol phosphate metabolism	Metabolism	178	193	1.05887e-05
ko05130	Pathogenic Escherichia coli infection	Human Diseases	400	452	1.16505e-05
ko05220	Chronic myeloid leukemia	Human Diseases	163	176	1.27014e-05
ko04370	VEGF signaling pathway	Environmental Information Processing	156	168	1.27886e-05
ko05418	Fluid shear stress and atherosclerosis	Human Diseases	305	341	1.61109e-05
ko00310	Lysine degradation	Metabolism	153	165	1.94117e-05
ko04145	Phagosome	Cellular Processes	266	296	2.32458e-05
ko05214	Glioma	Human Diseases	191	209	2.53592e-05
ko04152	AMPK signaling pathway	Environmental Information Processing	299	335	2.97245e-05
ko05165	Human papillomavirus infection	Human Diseases	735	853	3.73332e-05
ko05152	Tuberculosis	Human Diseases	381	432	3.95016e-05
ko05017	Spinocerebellar ataxia	Human Diseases	284	318	4.17966e-05
ko04146	Peroxisome	Cellular Processes	147	159	4.4187e-05
ko04022	cGMP - PKG signaling pathway	Environmental Information Processing	359	407	6.38208e-05
ko04624	Toll and Imd signaling pathway	Organismal Systems	107	114	8.53726e-05
ko04919	Thyroid hormone signaling pathway	Organismal Systems	259	290	8.98942e-05
ko04668	TNF signaling pathway	Environmental Information Processing	238	266	0.000128361
ko04725	Cholinergic synapse	Organismal Systems	270	304	0.000167446
ko04020	Calcium signaling pathway	Environmental Information Processing	455	523	0.000170613
ko05167	Kaposi sarcoma-associated herpesvirus infection	Human Diseases	364	415	0.000172533
ko04211	Longevity regulating pathway - mammal	Organismal Systems	210	234	0.000203943
ko00601	Glycosphingolipid biosynthesis - lacto and neolacto series	Metabolism	70	73	0.000212012
ko05218	Melanoma	Human Diseases	160	176	0.000235827
ko01522	Endocrine resistance	Human Diseases	237	266	0.000256794
ko04530	Tight junction	Cellular Processes	417	479	0.000276706
ko05161	Hepatitis B	Human Diseases	309	351	0.000284312
ko00534	Glycosaminoglycan biosynthesis - heparan sulfate / heparin	Metabolism	50	51	0.000291467
ko05132	Salmonella infection	Human Diseases	452	521	0.000315662
ko00330	Arginine and proline metabolism	Metabolism	98	105	0.00032361
ko04151	PI3K-Akt signaling pathway	Environmental Information Processing	715	836	0.000338928
ko05031	Amphetamine addiction	Human Diseases	185	206	0.000440415
ko04721	Synaptic vesicle cycle	Organismal Systems	179	199	0.000442005
ko04724	Glutamatergic synapse	Organismal Systems	265	300	0.00045465
ko03013	RNA transport	Genetic Information Processing	287	326	0.000460697
ko04935	Growth hormone synthesis, secretion and action	Organismal Systems	280	318	0.000525589
ko04115	p53 signaling pathway	Cellular Processes	158	175	0.000610988
ko05169	Epstein-Barr virus infection	Human Diseases	384	442	0.000683898
ko00410	beta-Alanine metabolism	Metabolism	63	66	0.000693491
ko05412	Arrhythmogenic right ventricular cardiomyopathy (ARVC)	Human Diseases	191	214	0.000803988
ko04640	Hematopoietic cell lineage	Organismal Systems	196	220	0.000869439
ko04520	Adherens junction	Cellular Processes	239	271	0.00106084
ko00515	Mannose type O-glycan biosyntheis	Metabolism	52	54	0.00110295
ko04540	Gap junction	Cellular Processes	170	190	0.00115826
ko04912	GnRH signaling pathway	Organismal Systems	231	262	0.00132484
ko04713	Circadian entrainment	Organismal Systems	236	268	0.0013873
ko05010	Alzheimer disease	Human Diseases	561	656	0.00146226
ko04391	Hippo signaling pathway -fly	Environmental Information Processing	173	194	0.00154689
ko04320	Dorso-ventral axis formation	Organismal Systems	50	52	0.00156531
ko04711	Circadian rhythm - fly	Organismal Systems	41	42	0.00161543
ko04962	Vasopressin-regulated water reabsorption	Organismal Systems	106	116	0.00168517
ko05014	Amyotrophic lateral sclerosis (ALS)	Human Diseases	106	116	0.00168517
ko00514	Other types of O-glycan biosynthesis	Metabolism	79	85	0.00181583
ko04664	Fc epsilon RI signaling pathway	Organismal Systems	142	158	0.00185793
ko04210	Apoptosis	Cellular Processes	297	341	0.00187998
ko05168	Herpes simplex infection	Human Diseases	776	916	0.00193242
ko00270	Cysteine and methionine metabolism	Metabolism	98	107	0.00206259
ko04064	NF-kappa B signaling pathway	Environmental Information Processing	203	230	0.00225199
ko00100	Steroid biosynthesis	Metabolism	55	58	0.00258743
ko04130	SNARE interactions in vesicular transport	Genetic Information Processing	55	58	0.00258743
ko04929	GnRH secretion	Organismal Systems	138	154	0.00286288
ko04215	Apoptosis - multiple species	Cellular Processes	89	97	0.00286453
ko03040	Spliceosome	Genetic Information Processing	265	304	0.00289638
ko04924	Renin secretion	Organismal Systems	166	187	0.00310323
ko04371	Apelin signaling pathway	Environmental Information Processing	290	334	0.0032095
ko04114	Oocyte meiosis	Cellular Processes	274	315	0.0032726
ko04915	Estrogen signaling pathway	Organismal Systems	257	295	0.00358293
ko00230	Purine metabolism	Metabolism	262	301	0.0036632
ko00533	Glycosaminoglycan biosynthesis - keratan sulfate	Metabolism	36	37	0.004116
ko00910	Nitrogen metabolism	Metabolism	35	36	0.00495424
ko05410	Hypertrophic cardiomyopathy (HCM)	Human Diseases	199	227	0.00519894
ko04966	Collecting duct acid secretion	Organismal Systems	43	45	0.00521701
ko05221	Acute myeloid leukemia	Human Diseases	166	188	0.00528298
ko00920	Sulfur metabolism	Metabolism	25	25	0.00529659
ko00051	Fructose and mannose metabolism	Metabolism	77	84	0.00589878
ko04745	Phototransduction - fly	Organismal Systems	88	97	0.00714167
ko05323	Rheumatoid arthritis	Human Diseases	140	158	0.00749653
ko04350	TGF-beta signaling pathway	Environmental Information Processing	173	197	0.00755266
ko05203	Viral carcinogenesis	Human Diseases	384	450	0.0102336
ko04977	Vitamin digestion and absorption	Organismal Systems	46	49	0.0107083
ko04925	Aldosterone synthesis and secretion	Organismal Systems	240	278	0.0127243
ko04136	Autophagy - other eukaryotes	Cellular Processes	77	85	0.0128406
ko05416	Viral myocarditis	Human Diseases	142	162	0.0170767
ko04926	Relaxin signaling pathway	Organismal Systems	261	304	0.0171296
ko04920	Adipocytokine signaling pathway	Organismal Systems	168	193	0.0179277
ko04911	Insulin secretion	Organismal Systems	219	254	0.0189266
ko00532	Glycosaminoglycan biosynthesis - chondroitin sulfate / dermatan sulfate	Metabolism	42	45	0.0196154
ko00770	Pantothenate and CoA biosynthesis	Metabolism	42	45	0.0196154
ko05032	Morphine addiction	Human Diseases	177	204	0.0200914
ko00604	Glycosphingolipid biosynthesis - ganglio series	Metabolism	34	36	0.0230477
ko04933	AGE-RAGE signaling pathway in diabetic complications	Human Diseases	211	245	0.0231606
ko04927	Cortisol synthesis and secretion	Organismal Systems	149	171	0.0232021
ko00340	Histidine metabolism	Metabolism	40	43	0.0263592
ko04971	Gastric acid secretion	Organismal Systems	168	194	0.0268322
ko00440	Phosphonate and phosphinate metabolism	Metabolism	17	17	0.0283602
ko04727	GABAergic synapse	Organismal Systems	167	193	0.0289153
ko04270	Vascular smooth muscle contraction	Organismal Systems	297	349	0.0289606
ko04512	ECM-receptor interaction	Environmental Information Processing	186	216	0.0320653
ko05145	Toxoplasmosis	Human Diseases	198	231	0.0395073
ko00120	Primary bile acid biosynthesis	Metabolism	23	24	0.0431274
ko00750	Vitamin B6 metabolism	Metabolism	15	15	0.043135
ko00512	Mucin type O-glycan biosynthesis	Metabolism	48	53	0.0483248
